# Supplementary material for: Type 2 Diabetes, Circulating Metabolites, and Calcific Aortic Valve Stenosis: A Mendelian Randomization Study
Source: Metabolites. 2024 Jul 13;14(7):385. doi: 10.3390/metabo14070385 (PMC11278608; doi:10.3390/metabo14070385)
Supplement: Supplementary file 1 [file metabolites-14-00385-s001.zip]

Archive with 17 entries (17 files):
- Figure S1.tif
- Figure S2.tif
- Figure S3.tif
- Figure S4.tif
- Figure S5.tif
- Figure S6.tif
- Figure S7.tif
- Table S1.xlsx
- Table S10.xlsx
- Table S2.xlsx
- Table S3.xlsx
- Table S4.xlsx
- Table S5.xlsx
- Table S6.xlsx
- Table S7.xlsx
- Table S8.xlsx
- Table S9.xlsx
