# Supplementary material for: Type 2 Diabetes, Circulating Metabolites, and Calcific Aortic Valve Stenosis: A Mendelian Randomization Study
Source: Metabolites. 2024 Jul 13;14(7):385. doi: 10.3390/metabo14070385 (PMC11278608; doi:10.3390/metabo14070385)
Supplement: Supplementary file 1 [file metabolites-14-00385-s001.zip › Table S1.xlsx]

## Sheet: Supplementary Table 1
Table S1. GWAS data sources of the MR study.
Phenotype	Data source	PMID or GWAS ID	Sample size or case/control	Ancestry
CAVS	FinnGen	—	9153/382996	European
T2D	Xue et al.	30054458	62892/596424	Mixed
ISI	Williamson et al.	37291194	53657	European
fasting glucose	Chen et al.	34059833	200622	European
fasting insulin	Chen et al.	34059833	151013	European
HbA1c	Chen et al.	34059833	146806	European
BMI	Locke et al.	ieu-a-2	339224	Mixed
WC	Shungin et al.	ieu-a-66	245746	Mixed
WHR	Shungin et al.	ieu-a-72	224459	Mixed
SBP	Evangelou et al.	ieu-b-38	757601	European
DBP	Evangelou et al.	ieu-b-39	757601	European
Acetate	Borges et al.	met-d-Acetate	115046	European
Acetoacetate	Borges et al.	met-d-Acetoacetate	115075	European
Acetone	Borges et al.	met-d-Acetone	115075	European
Ala	Borges et al.	met-d-Ala	115074	European
Albumin	Borges et al.	met-d-Albumin	115060	European
ApoA1	Borges et al.	met-d-ApoA1	115078	European
ApoB	Borges et al.	met-d-ApoB	115078	European
ApoB_by_ApoA1	Borges et al.	met-d-ApoB_by_ApoA1	115078	European
bOHbutyrate	Borges et al.	met-d-bOHbutyrate	113595	European
Cholines	Borges et al.	met-d-Cholines	114999	European
Citrate	Borges et al.	met-d-Citrate	115064	European
Clinical_LDL_C	Borges et al.	met-d-Clinical_LDL_C	115078	European
Creatinine	Borges et al.	met-d-Creatinine	110058	European
DHA	Borges et al.	met-d-DHA	114999	European
DHA_pct	Borges et al.	met-d-DHA_pct	114999	European
Gln	Borges et al.	met-d-Gln	114750	European
Glucose	Borges et al.	met-d-Glucose	114867	European
Gly	Borges et al.	met-d-Gly	114972	European
GlycA	Borges et al.	met-d-GlycA	115078	European
HDL_C	Borges et al.	met-d-HDL_C	115078	European
HDL_CE	Borges et al.	met-d-HDL_CE	115078	European
HDL_FC	Borges et al.	met-d-HDL_FC	115078	European
HDL_L	Borges et al.	met-d-HDL_L	115078	European
HDL_P	Borges et al.	met-d-HDL_P	115078	European
HDL_PL	Borges et al.	met-d-HDL_PL	115078	European
HDL_size	Borges et al.	met-d-HDL_size	115078	European
HDL_TG	Borges et al.	met-d-HDL_TG	115078	European
His	Borges et al.	met-d-His	114895	European
IDL_C	Borges et al.	met-d-IDL_C	115078	European
IDL_C_pct	Borges et al.	met-d-IDL_C_pct	115078	European
IDL_CE	Borges et al.	met-d-IDL_CE	115078	European
IDL_CE_pct	Borges et al.	met-d-IDL_CE_pct	115078	European
IDL_FC	Borges et al.	met-d-IDL_FC	115078	European
IDL_FC_pct	Borges et al.	met-d-IDL_FC_pct	115078	European
IDL_L	Borges et al.	met-d-IDL_L	115078	European
IDL_P	Borges et al.	met-d-IDL_P	115078	European
IDL_PL	Borges et al.	met-d-IDL_PL	115078	European
IDL_PL_pct	Borges et al.	met-d-IDL_PL_pct	115078	European
IDL_TG	Borges et al.	met-d-IDL_TG	115078	European
IDL_TG_pct	Borges et al.	met-d-IDL_TG_pct	115078	European
Ile	Borges et al.	met-d-Ile	115075	European
L_HDL_C	Borges et al.	met-d-L_HDL_C	115078	European
L_HDL_C_pct	Borges et al.	met-d-L_HDL_C_pct	115078	European
L_HDL_CE	Borges et al.	met-d-L_HDL_CE	115078	European
L_HDL_CE_pct	Borges et al.	met-d-L_HDL_CE_pct	115078	European
L_HDL_FC	Borges et al.	met-d-L_HDL_FC	115078	European
L_HDL_FC_pct	Borges et al.	met-d-L_HDL_FC_pct	115078	European
L_HDL_L	Borges et al.	met-d-L_HDL_L	115078	European
L_HDL_P	Borges et al.	met-d-L_HDL_P	115078	European
L_HDL_PL	Borges et al.	met-d-L_HDL_PL	115078	European
L_HDL_PL_pct	Borges et al.	met-d-L_HDL_PL_pct	115078	European
L_HDL_TG	Borges et al.	met-d-L_HDL_TG	115078	European
L_HDL_TG_pct	Borges et al.	met-d-L_HDL_TG_pct	115078	European
L_LDL_C	Borges et al.	met-d-L_LDL_C	115078	European
L_LDL_C_pct	Borges et al.	met-d-L_LDL_C_pct	115078	European
L_LDL_CE	Borges et al.	met-d-L_LDL_CE	115078	European
L_LDL_CE_pct	Borges et al.	met-d-L_LDL_CE_pct	115078	European
L_LDL_FC	Borges et al.	met-d-L_LDL_FC	115078	European
L_LDL_FC_pct	Borges et al.	met-d-L_LDL_FC_pct	115078	European
L_LDL_L	Borges et al.	met-d-L_LDL_L	115078	European
L_LDL_P	Borges et al.	met-d-L_LDL_P	115078	European
L_LDL_PL	Borges et al.	met-d-L_LDL_PL	115078	European
L_LDL_PL_pct	Borges et al.	met-d-L_LDL_PL_pct	115078	European
L_LDL_TG	Borges et al.	met-d-L_LDL_TG	115078	European
L_LDL_TG_pct	Borges et al.	met-d-L_LDL_TG_pct	115078	European
L_VLDL_C	Borges et al.	met-d-L_VLDL_C	115078	European
L_VLDL_C_pct	Borges et al.	met-d-L_VLDL_C_pct	115067	European
L_VLDL_CE	Borges et al.	met-d-L_VLDL_CE	115078	European
L_VLDL_CE_pct	Borges et al.	met-d-L_VLDL_CE_pct	115067	European
L_VLDL_FC	Borges et al.	met-d-L_VLDL_FC	115078	European
L_VLDL_FC_pct	Borges et al.	met-d-L_VLDL_FC_pct	115067	European
L_VLDL_L	Borges et al.	met-d-L_VLDL_L	115078	European
L_VLDL_P	Borges et al.	met-d-L_VLDL_P	115078	European
L_VLDL_PL	Borges et al.	met-d-L_VLDL_PL	115078	European
L_VLDL_PL_pct	Borges et al.	met-d-L_VLDL_PL_pct	115067	European
L_VLDL_TG	Borges et al.	met-d-L_VLDL_TG	115078	European
L_VLDL_TG_pct	Borges et al.	met-d-L_VLDL_TG_pct	115067	European
LA	Borges et al.	met-d-LA	114999	European
LA_pct	Borges et al.	met-d-LA_pct	114999	European
Lactate	Borges et al.	met-d-Lactate	114802	European
LDL_C	Borges et al.	met-d-LDL_C	115078	European
LDL_CE	Borges et al.	met-d-LDL_CE	115078	European
LDL_FC	Borges et al.	met-d-LDL_FC	115078	European
LDL_L	Borges et al.	met-d-LDL_L	115078	European
LDL_P	Borges et al.	met-d-LDL_P	115078	European
LDL_PL	Borges et al.	met-d-LDL_PL	115078	European
LDL_size	Borges et al.	met-d-LDL_size	115078	European
LDL_TG	Borges et al.	met-d-LDL_TG	115078	European
Leu	Borges et al.	met-d-Leu	115074	European
M_HDL_C	Borges et al.	met-d-M_HDL_C	115078	European
M_HDL_C_pct	Borges et al.	met-d-M_HDL_C_pct	115078	European
M_HDL_CE	Borges et al.	met-d-M_HDL_CE	115078	European
M_HDL_CE_pct	Borges et al.	met-d-M_HDL_CE_pct	115078	European
M_HDL_FC	Borges et al.	met-d-M_HDL_FC	115078	European
M_HDL_FC_pct	Borges et al.	met-d-M_HDL_FC_pct	115078	European
M_HDL_L	Borges et al.	met-d-M_HDL_L	115078	European
M_HDL_P	Borges et al.	met-d-M_HDL_P	115078	European
M_HDL_PL	Borges et al.	met-d-M_HDL_PL	115078	European
M_HDL_PL_pct	Borges et al.	met-d-M_HDL_PL_pct	115078	European
M_HDL_TG	Borges et al.	met-d-M_HDL_TG	115078	European
M_HDL_TG_pct	Borges et al.	met-d-M_HDL_TG_pct	115078	European
M_LDL_C	Borges et al.	met-d-M_LDL_C	115078	European
M_LDL_C_pct	Borges et al.	met-d-M_LDL_C_pct	115078	European
M_LDL_CE	Borges et al.	met-d-M_LDL_CE	115078	European
M_LDL_CE_pct	Borges et al.	met-d-M_LDL_CE_pct	115078	European
M_LDL_FC	Borges et al.	met-d-M_LDL_FC	115078	European
M_LDL_FC_pct	Borges et al.	met-d-M_LDL_FC_pct	115078	European
M_LDL_L	Borges et al.	met-d-M_LDL_L	115078	European
M_LDL_P	Borges et al.	met-d-M_LDL_P	115078	European
M_LDL_PL	Borges et al.	met-d-M_LDL_PL	115078	European
M_LDL_PL_pct	Borges et al.	met-d-M_LDL_PL_pct	115078	European
M_LDL_TG	Borges et al.	met-d-M_LDL_TG	115078	European
M_LDL_TG_pct	Borges et al.	met-d-M_LDL_TG_pct	115078	European
M_VLDL_C	Borges et al.	met-d-M_VLDL_C	115078	European
M_VLDL_C_pct	Borges et al.	met-d-M_VLDL_C_pct	115078	European
M_VLDL_CE	Borges et al.	met-d-M_VLDL_CE	115078	European
M_VLDL_CE_pct	Borges et al.	met-d-M_VLDL_CE_pct	115078	European
M_VLDL_FC	Borges et al.	met-d-M_VLDL_FC	115078	European
M_VLDL_FC_pct	Borges et al.	met-d-M_VLDL_FC_pct	115078	European
M_VLDL_L	Borges et al.	met-d-M_VLDL_L	115078	European
M_VLDL_P	Borges et al.	met-d-M_VLDL_P	115078	European
M_VLDL_PL	Borges et al.	met-d-M_VLDL_PL	115078	European
M_VLDL_PL_pct	Borges et al.	met-d-M_VLDL_PL_pct	115078	European
M_VLDL_TG	Borges et al.	met-d-M_VLDL_TG	115078	European
M_VLDL_TG_pct	Borges et al.	met-d-M_VLDL_TG_pct	115078	European
MUFA	Borges et al.	met-d-MUFA	114999	European
MUFA_pct	Borges et al.	met-d-MUFA_pct	114999	European
non_HDL_C	Borges et al.	met-d-non_HDL_C	115078	European
Omega_3	Borges et al.	met-d-Omega_3	114999	European
Omega_3_pct	Borges et al.	met-d-Omega_3_pct	114999	European
Omega_6	Borges et al.	met-d-Omega_6	114999	European
Omega_6_by_Omega_3	Borges et al.	met-d-Omega_6_by_Omega_3	114999	European
Omega_6_pct	Borges et al.	met-d-Omega_6_pct	114999	European
Phe	Borges et al.	met-d-Phe	115025	European
Phosphatidylc	Borges et al.	met-d-Phosphatidylc	114999	European
Phosphoglyc	Borges et al.	met-d-Phosphoglyc	114999	European
PUFA	Borges et al.	met-d-PUFA	114999	European
PUFA_by_MUFA	Borges et al.	met-d-PUFA_by_MUFA	114999	European
PUFA_pct	Borges et al.	met-d-PUFA_pct	114999	European
Pyruvate	Borges et al.	met-d-Pyruvate	114748	European
Remnant_C	Borges et al.	met-d-Remnant_C	115078	European
S_HDL_C	Borges et al.	met-d-S_HDL_C	115078	European
S_HDL_C_pct	Borges et al.	met-d-S_HDL_C_pct	115078	European
S_HDL_CE	Borges et al.	met-d-S_HDL_CE	115078	European
S_HDL_CE_pct	Borges et al.	met-d-S_HDL_CE_pct	115078	European
S_HDL_FC	Borges et al.	met-d-S_HDL_FC	115078	European
S_HDL_FC_pct	Borges et al.	met-d-S_HDL_FC_pct	115078	European
S_HDL_L	Borges et al.	met-d-S_HDL_L	115078	European
S_HDL_P	Borges et al.	met-d-S_HDL_P	115078	European
S_HDL_PL	Borges et al.	met-d-S_HDL_PL	115078	European
S_HDL_PL_pct	Borges et al.	met-d-S_HDL_PL_pct	115078	European
S_HDL_TG	Borges et al.	met-d-S_HDL_TG	115078	European
S_HDL_TG_pct	Borges et al.	met-d-S_HDL_TG_pct	115078	European
S_LDL_C	Borges et al.	met-d-S_LDL_C	115078	European
S_LDL_C_pct	Borges et al.	met-d-S_LDL_C_pct	115078	European
S_LDL_CE	Borges et al.	met-d-S_LDL_CE	115078	European
S_LDL_CE_pct	Borges et al.	met-d-S_LDL_CE_pct	115078	European
S_LDL_FC	Borges et al.	met-d-S_LDL_FC	115078	European
S_LDL_FC_pct	Borges et al.	met-d-S_LDL_FC_pct	115078	European
S_LDL_L	Borges et al.	met-d-S_LDL_L	115078	European
S_LDL_P	Borges et al.	met-d-S_LDL_P	115078	European
S_LDL_PL	Borges et al.	met-d-S_LDL_PL	115078	European
S_LDL_PL_pct	Borges et al.	met-d-S_LDL_PL_pct	115078	European
S_LDL_TG	Borges et al.	met-d-S_LDL_TG	115078	European
S_LDL_TG_pct	Borges et al.	met-d-S_LDL_TG_pct	115078	European
S_VLDL_C	Borges et al.	met-d-S_VLDL_C	115078	European
S_VLDL_C_pct	Borges et al.	met-d-S_VLDL_C_pct	115078	European
S_VLDL_CE	Borges et al.	met-d-S_VLDL_CE	115078	European
S_VLDL_CE_pct	Borges et al.	met-d-S_VLDL_CE_pct	115078	European
S_VLDL_FC	Borges et al.	met-d-S_VLDL_FC	115078	European
S_VLDL_FC_pct	Borges et al.	met-d-S_VLDL_FC_pct	115078	European
S_VLDL_L	Borges et al.	met-d-S_VLDL_L	115078	European
S_VLDL_P	Borges et al.	met-d-S_VLDL_P	115078	European
S_VLDL_PL	Borges et al.	met-d-S_VLDL_PL	115078	European
S_VLDL_PL_pct	Borges et al.	met-d-S_VLDL_PL_pct	115078	European
S_VLDL_TG	Borges et al.	met-d-S_VLDL_TG	115078	European
S_VLDL_TG_pct	Borges et al.	met-d-S_VLDL_TG_pct	115078	European
SFA	Borges et al.	met-d-SFA	114999	European
SFA_pct	Borges et al.	met-d-SFA_pct	114999	European
Sphingomyelins	Borges et al.	met-d-Sphingomyelins	114999	European
TG_by_PG	Borges et al.	met-d-TG_by_PG	114999	European
Total_BCAA	Borges et al.	met-d-Total_BCAA	115047	European
Total_C	Borges et al.	met-d-Total_C	115078	European
Total_CE	Borges et al.	met-d-Total_CE	115078	European
Total_FA	Borges et al.	met-d-Total_FA	114999	European
Total_FC	Borges et al.	met-d-Total_FC	115078	European
Total_L	Borges et al.	met-d-Total_L	115078	European
Total_P	Borges et al.	met-d-Total_P	115078	European
Total_PL	Borges et al.	met-d-Total_PL	115078	European
Total_TG	Borges et al.	met-d-Total_TG	115078	European
Tyr	Borges et al.	met-d-Tyr	114911	European
Unsaturation	Borges et al.	met-d-Unsaturation	114999	European
Val	Borges et al.	met-d-Val	115048	European
VLDL_C	Borges et al.	met-d-VLDL_C	115078	European
VLDL_CE	Borges et al.	met-d-VLDL_CE	115078	European
VLDL_FC	Borges et al.	met-d-VLDL_FC	115078	European
VLDL_L	Borges et al.	met-d-VLDL_L	115078	European
VLDL_P	Borges et al.	met-d-VLDL_P	115078	European
VLDL_PL	Borges et al.	met-d-VLDL_PL	115078	European
VLDL_size	Borges et al.	met-d-VLDL_size	115078	European
VLDL_TG	Borges et al.	met-d-VLDL_TG	115078	European
XL_HDL_C	Borges et al.	met-d-XL_HDL_C	115078	European
XL_HDL_C_pct	Borges et al.	met-d-XL_HDL_C_pct	115053	European
XL_HDL_CE	Borges et al.	met-d-XL_HDL_CE	115078	European
XL_HDL_CE_pct	Borges et al.	met-d-XL_HDL_CE_pct	115053	European
XL_HDL_FC	Borges et al.	met-d-XL_HDL_FC	115078	European
XL_HDL_FC_pct	Borges et al.	met-d-XL_HDL_FC_pct	115053	European
XL_HDL_L	Borges et al.	met-d-XL_HDL_L	115078	European
XL_HDL_P	Borges et al.	met-d-XL_HDL_P	115078	European
XL_HDL_PL	Borges et al.	met-d-XL_HDL_PL	115078	European
XL_HDL_PL_pct	Borges et al.	met-d-XL_HDL_PL_pct	115053	European
XL_HDL_TG	Borges et al.	met-d-XL_HDL_TG	115078	European
XL_HDL_TG_pct	Borges et al.	met-d-XL_HDL_TG_pct	115053	European
XL_VLDL_C	Borges et al.	met-d-XL_VLDL_C	115078	European
XL_VLDL_C_pct	Borges et al.	met-d-XL_VLDL_C_pct	114155	European
XL_VLDL_CE	Borges et al.	met-d-XL_VLDL_CE	115078	European
XL_VLDL_CE_pct	Borges et al.	met-d-XL_VLDL_CE_pct	114155	European
XL_VLDL_FC	Borges et al.	met-d-XL_VLDL_FC	115078	European
XL_VLDL_FC_pct	Borges et al.	met-d-XL_VLDL_FC_pct	114155	European
XL_VLDL_L	Borges et al.	met-d-XL_VLDL_L	115078	European
XL_VLDL_P	Borges et al.	met-d-XL_VLDL_P	115078	European
XL_VLDL_PL	Borges et al.	met-d-XL_VLDL_PL	115078	European
XL_VLDL_PL_pct	Borges et al.	met-d-XL_VLDL_PL_pct	114155	European
XL_VLDL_TG	Borges et al.	met-d-XL_VLDL_TG	115078	European
XL_VLDL_TG_pct	Borges et al.	met-d-XL_VLDL_TG_pct	114155	European
XS_VLDL_C	Borges et al.	met-d-XS_VLDL_C	115078	European
XS_VLDL_C_pct	Borges et al.	met-d-XS_VLDL_C_pct	115078	European
XS_VLDL_CE	Borges et al.	met-d-XS_VLDL_CE	115078	European
XS_VLDL_CE_pct	Borges et al.	met-d-XS_VLDL_CE_pct	115078	European
XS_VLDL_FC	Borges et al.	met-d-XS_VLDL_FC	115078	European
XS_VLDL_FC_pct	Borges et al.	met-d-XS_VLDL_FC_pct	115078	European
XS_VLDL_L	Borges et al.	met-d-XS_VLDL_L	115078	European
XS_VLDL_P	Borges et al.	met-d-XS_VLDL_P	115078	European
XS_VLDL_PL	Borges et al.	met-d-XS_VLDL_PL	115078	European
XS_VLDL_PL_pct	Borges et al.	met-d-XS_VLDL_PL_pct	115078	European
XS_VLDL_TG	Borges et al.	met-d-XS_VLDL_TG	115078	European
XS_VLDL_TG_pct	Borges et al.	met-d-XS_VLDL_TG_pct	115078	European
XXL_VLDL_C	Borges et al.	met-d-XXL_VLDL_C	115078	European
XXL_VLDL_C_pct	Borges et al.	met-d-XXL_VLDL_C_pct	111631	European
XXL_VLDL_CE	Borges et al.	met-d-XXL_VLDL_CE	115078	European
XXL_VLDL_CE_pct	Borges et al.	met-d-XXL_VLDL_CE_pct	111631	European
XXL_VLDL_FC	Borges et al.	met-d-XXL_VLDL_FC	115078	European
XXL_VLDL_FC_pct	Borges et al.	met-d-XXL_VLDL_FC_pct	111631	European
XXL_VLDL_L	Borges et al.	met-d-XXL_VLDL_L	115078	European
XXL_VLDL_P	Borges et al.	met-d-XXL_VLDL_P	115078	European
XXL_VLDL_PL	Borges et al.	met-d-XXL_VLDL_PL	115078	European
XXL_VLDL_PL_pct	Borges et al.	met-d-XXL_VLDL_PL_pct	111631	European
XXL_VLDL_TG	Borges et al.	met-d-XXL_VLDL_TG	115078	European
XXL_VLDL_TG_pct	Borges et al.	met-d-XXL_VLDL_TG_pct	111631	European
