# Supplementary material for: Type 2 Diabetes, Circulating Metabolites, and Calcific Aortic Valve Stenosis: A Mendelian Randomization Study
Source: Metabolites. 2024 Jul 13;14(7):385. doi: 10.3390/metabo14070385 (PMC11278608; doi:10.3390/metabo14070385)
Supplement: Supplementary file 1 [file metabolites-14-00385-s001.zip › Table S10.xlsx]

## Sheet: Sheet1
Table S10. The meanings of specific abbreviations for mediators.
Abbreviations for mediators	Meanings
Acetate	Acetate
Acetoacetate	Acetoacetate
Acetone	Acetone
Ala	Alanine
Albumin	Albumin
ApoA1	Apolipoprotein A1
ApoB	Apolipoprotein B
ApoB_by_ApoA1	Ratio of apolipoprotein B to apolipoprotein A1
bOHbutyrate	3-Hydroxybutyrate
Cholines	Total cholines
Citrate	Citrate
Clinical_LDL_C	Clinical LDL cholesterol
Creatinine	Creatinine
DBP	Diastolic blood pressure
DHA	Docosahexaenoic acid
DHA_pct	Ratio of docosahexaenoic acid to total fatty acids
Gln	Glutamine
Glucose	Glucose
Gly	Glycine
GlycA	Glycoprotein acetyls
HDL_C	HDL cholesterol
HDL_CE	Cholesteryl esters in HDL
HDL_FC	Free cholesterol in HDL
HDL_L	Total lipids in HDL
HDL_P	Concentration of HDL particles
HDL_PL	Phospholipids in HDL
HDL_size	Average diameter for HDL particles
HDL_TG	Triglycerides in HDL
His	Histidine
IDL_C	Cholesterol in IDL
IDL_C_pct	Cholesterol to total lipids ratio in IDL
IDL_CE	Cholesteryl esters in IDL
IDL_CE_pct	Cholesteryl esters to total lipids ratio in IDL
IDL_FC	Free cholesterol in IDL
IDL_FC_pct	Free cholesterol to total lipids ratio in IDL
IDL_L	Total lipids in IDL
IDL_P	Concentration of IDL particles
IDL_PL	Phospholipids in IDL
IDL_PL_pct	Phospholipids to total lipids ratio in IDL
IDL_TG	Triglycerides in IDL
IDL_TG_pct	Triglycerides to total lipids ratio in IDL
Ile	Isoleucine
L_HDL_C	Cholesterol in large HDL
L_HDL_C_pct	Cholesterol to total lipids ratio in large HDL
L_HDL_CE	Cholesteryl esters in large HDL
L_HDL_CE_pct	Cholesteryl esters to total lipids ratio in large HDL
L_HDL_FC	Free cholesterol in large HDL
L_HDL_FC_pct	Free cholesterol to total lipids ratio in large HDL
L_HDL_L	Total lipids in large HDL
L_HDL_P	Concentration of large HDL particles
L_HDL_PL	Phospholipids in large HDL
L_HDL_PL_pct	Phospholipids to total lipids ratio in large HDL
L_HDL_TG	Triglycerides in large HDL
L_HDL_TG_pct	Triglycerides to total lipids ratio in large HDL
L_LDL_C	Cholesterol in large LDL
L_LDL_C_pct	Cholesterol to total lipids ratio in large LDL
L_LDL_CE	Cholesteryl esters in large LDL
L_LDL_CE_pct	Cholesteryl esters to total lipids ratio in large LDL
L_LDL_FC	Free cholesterol in large LDL
L_LDL_FC_pct	Free cholesterol to total lipids ratio in large LDL
L_LDL_L	Total lipids in large LDL
L_LDL_P	Concentration of large LDL particles
L_LDL_PL	Phospholipids in large LDL
L_LDL_PL_pct	Phospholipids to total lipids ratio in large LDL
L_LDL_TG	Triglycerides in large LDL
L_LDL_TG_pct	Triglycerides to total lipids ratio in large LDL
L_VLDL_C	Cholesterol in large VLDL
L_VLDL_C_pct	Cholesterol to total lipids ratio in large VLDL
L_VLDL_CE	Cholesteryl esters in large VLDL
L_VLDL_CE_pct	Cholesteryl esters to total lipids ratio in large VLDL
L_VLDL_FC	Free cholesterol in large VLDL
L_VLDL_FC_pct	Free cholesterol to total lipids ratio in large VLDL
L_VLDL_L	Total lipids in large VLDL
L_VLDL_P	Concentration of large VLDL particles
L_VLDL_PL	Phospholipids in large VLDL
L_VLDL_PL_pct	Phospholipids to total lipids ratio in large VLDL
L_VLDL_TG	Triglycerides in large VLDL
L_VLDL_TG_pct	Triglycerides to total lipids ratio in large VLDL
LA	Linoleic acid
LA_pct	Ratio of linoleic acid to total fatty acids
Lactate	Lactate
LDL_C	LDL cholesterol
LDL_CE	Cholesteryl esters in LDL
LDL_FC	Free cholesterol in LDL
LDL_L	Total lipids in LDL
LDL_P	Concentration of LDL particles
LDL_PL	Phospholipids in LDL
LDL_size	Average diameter for LDL particles
LDL_TG	Triglycerides in LDL
Leu	Leucine
M_HDL_C	Cholesterol in medium HDL
M_HDL_C_pct	Cholesterol to total lipids ratio in medium HDL
M_HDL_CE	Cholesteryl esters in medium HDL
M_HDL_CE_pct	Cholesteryl esters to total lipids ratio in medium HDL
M_HDL_FC	Free cholesterol in medium HDL
M_HDL_FC_pct	Free cholesterol to total lipids ratio in medium HDL
M_HDL_L	Total lipids in medium HDL
M_HDL_P	Concentration of medium HDL particles
M_HDL_PL	Phospholipids in medium HDL
M_HDL_PL_pct	Phospholipids to total lipids ratio in medium HDL
M_HDL_TG	Triglycerides in medium HDL
M_HDL_TG_pct	Triglycerides to total lipids ratio in medium HDL
M_LDL_C	Cholesterol in medium LDL
M_LDL_C_pct	Cholesterol to total lipids ratio in medium LDL
M_LDL_CE	Cholesteryl esters in medium LDL
M_LDL_CE_pct	Cholesteryl esters to total lipids ratio in medium LDL
M_LDL_FC	Free cholesterol in medium LDL
M_LDL_FC_pct	Free cholesterol to total lipids ratio in medium LDL
M_LDL_L	Total lipids in medium LDL
M_LDL_P	Concentration of medium LDL particles
M_LDL_PL	Phospholipids in medium LDL
M_LDL_PL_pct	Phospholipids to total lipids ratio in medium LDL
M_LDL_TG	Triglycerides in medium LDL
M_LDL_TG_pct	Triglycerides to total lipids ratio in medium LDL
M_VLDL_C	Cholesterol in medium VLDL
M_VLDL_C_pct	Cholesterol to total lipids ratio in medium VLDL
M_VLDL_CE	Cholesteryl esters in medium VLDL
M_VLDL_CE_pct	Cholesteryl esters to total lipids ratio in medium VLDL
M_VLDL_FC	Free cholesterol in medium VLDL
M_VLDL_FC_pct	Free cholesterol to total lipids ratio in medium VLDL
M_VLDL_L	Total lipids in medium VLDL
M_VLDL_P	Concentration of medium VLDL particles
M_VLDL_PL	Phospholipids in medium VLDL
M_VLDL_PL_pct	Phospholipids to total lipids ratio in medium VLDL
M_VLDL_TG	Triglycerides in medium VLDL
M_VLDL_TG_pct	Triglycerides to total lipids ratio in medium VLDL
MUFA	Monounsaturated fatty acids
MUFA_pct	Ratio of monounsaturated fatty acids to total fatty acids
non_HDL_C	Total cholesterol minus HDL-C
Omega_3	Omega-3 fatty acids
Omega_3_pct	Ratio of omega-3 fatty acids to total fatty acids
Omega_6	Omega-6 fatty acids
Omega_6_by_Omega_3	Ratio of omega-6 fatty acids to omega-3 fatty acids
Omega_6_pct	Ratio of omega-6 fatty acids to total fatty acids
Phe	Phenylalanine
Phosphatidylc	Phosphatidylcholines
Phosphoglyc	Phosphoglycerides
PUFA	Polyunsaturated fatty acids
PUFA_by_MUFA	Ratio of polyunsaturated fatty acids to monounsaturated fatty acids
PUFA_pct	Ratio of polyunsaturated fatty acids to total fatty acids
Pyruvate	Pyruvate
Remnant_C	Remnant cholesterol (non-HDL, non-LDL -cholesterol)
S_HDL_C	Cholesterol in small HDL
S_HDL_C_pct	Cholesterol to total lipids ratio in small HDL
S_HDL_CE	Cholesteryl esters in small HDL
S_HDL_CE_pct	Cholesteryl esters to total lipids ratio in small HDL
S_HDL_FC	Free cholesterol in small HDL
S_HDL_FC_pct	Free cholesterol to total lipids ratio in small HDL
S_HDL_L	Total lipids in small HDL
S_HDL_P	Concentration of small HDL particles
S_HDL_PL	Phospholipids in small HDL
S_HDL_PL_pct	Phospholipids to total lipids ratio in small HDL
S_HDL_TG	Triglycerides in small HDL
S_HDL_TG_pct	Triglycerides to total lipids ratio in small HDL
S_LDL_C	Cholesterol in small LDL
S_LDL_C_pct	Cholesterol to total lipids ratio in small LDL
S_LDL_CE	Cholesteryl esters in small LDL
S_LDL_CE_pct	Cholesteryl esters to total lipids ratio in small LDL
S_LDL_FC	Free cholesterol in small LDL
S_LDL_FC_pct	Free cholesterol to total lipids ratio in small LDL
S_LDL_L	Total lipids in small LDL
S_LDL_P	Concentration of small LDL particles
S_LDL_PL	Phospholipids in small LDL
S_LDL_PL_pct	Phospholipids to total lipids ratio in small LDL
S_LDL_TG	Triglycerides in small LDL
S_LDL_TG_pct	Triglycerides to total lipids ratio in small LDL
S_VLDL_C	Cholesterol in small VLDL
S_VLDL_C_pct	Cholesterol to total lipids ratio in small VLDL
S_VLDL_CE	Cholesteryl esters in small VLDL
S_VLDL_CE_pct	Cholesteryl esters to total lipids ratio in small VLDL
S_VLDL_FC	Free cholesterol in small VLDL
S_VLDL_FC_pct	Free cholesterol to total lipids ratio in small VLDL
S_VLDL_L	Total lipids in small VLDL
S_VLDL_P	Concentration of small VLDL particles
S_VLDL_PL	Phospholipids in small VLDL
S_VLDL_PL_pct	Phospholipids to total lipids ratio in small VLDL
S_VLDL_TG	Triglycerides in small VLDL
S_VLDL_TG_pct	Triglycerides to total lipids ratio in small VLDL
SBP	Systolic blood pressure
SFA	Saturated fatty acids
SFA_pct	Ratio of saturated fatty acids to total fatty acids
Sphingomyelins	Sphingomyelins
TG_by_PG	Ratio of triglycerides to phosphoglycerides
Total_BCAA	Total concentration of branched-chain amino acids (leucine + isoleucine + valine)
Total_C	Total cholesterol
Total_CE	Total esterified cholesterol
Total_FA	Total fatty acids
Total_FC	Total free cholesterol
Total_L	Total lipids in lipoprotein particles
Total_P	Total concentration of lipoprotein particles
Total_PL	Total phospholipids in lipoprotein particles
Total_TG	Total triglycerides
Tyr	Tyrosine
Unsaturation	Degree of unsaturation
Val	Valine
VLDL_C	VLDL cholesterol
VLDL_CE	Cholesteryl esters in VLDL
VLDL_FC	Free cholesterol in VLDL
VLDL_L	Total lipids in VLDL
VLDL_P	Concentration of VLDL particles
VLDL_PL	Phospholipids in VLDL
VLDL_size	Average diameter for VLDL particles
VLDL_TG	Triglycerides in VLDL
XL_HDL_C	Cholesterol in very large HDL
XL_HDL_C_pct	Cholesterol to total lipids ratio in very large HDL
XL_HDL_CE	Cholesteryl esters in very large HDL
XL_HDL_CE_pct	Cholesteryl esters to total lipids ratio in very large HDL
XL_HDL_FC	Free cholesterol in very large HDL
XL_HDL_FC_pct	Free cholesterol to total lipids ratio in very large HDL
XL_HDL_L	Total lipids in very large HDL
XL_HDL_P	Concentration of very large HDL particles
XL_HDL_PL	Phospholipids in very large HDL
XL_HDL_PL_pct	Phospholipids to total lipids ratio in very large HDL
XL_HDL_TG	Triglycerides in very large HDL
XL_HDL_TG_pct	Triglycerides to total lipids ratio in very large HDL
XL_VLDL_C	Cholesterol in very large VLDL
XL_VLDL_C_pct	Cholesterol to total lipids ratio in very large VLDL
XL_VLDL_CE	Cholesteryl esters in very large VLDL
XL_VLDL_CE_pct	Cholesteryl esters to total lipids ratio in very large VLDL
XL_VLDL_FC	Free cholesterol in very large VLDL
XL_VLDL_FC_pct	Free cholesterol to total lipids ratio in very large VLDL
XL_VLDL_L	Total lipids in very large VLDL
XL_VLDL_P	Concentration of very large VLDL particles
XL_VLDL_PL	Phospholipids in very large VLDL
XL_VLDL_PL_pct	Phospholipids to total lipids ratio in very large VLDL
XL_VLDL_TG	Triglycerides in very large VLDL
XL_VLDL_TG_pct	Triglycerides to total lipids ratio in very large VLDL
XS_VLDL_C	Cholesterol in very small VLDL
XS_VLDL_C_pct	Cholesterol to total lipids ratio in very small VLDL
XS_VLDL_CE	Cholesteryl esters in very small VLDL
XS_VLDL_CE_pct	Cholesteryl esters to total lipids ratio in very small VLDL
XS_VLDL_FC	Free cholesterol in very small VLDL
XS_VLDL_FC_pct	Free cholesterol to total lipids ratio in very small VLDL
XS_VLDL_L	Total lipids in very small VLDL
XS_VLDL_P	Concentration of very small VLDL particles
XS_VLDL_PL	Phospholipids in very small VLDL
XS_VLDL_PL_pct	Phospholipids to total lipids ratio in very small VLDL
XS_VLDL_TG	Triglycerides in very small VLDL
XS_VLDL_TG_pct	Triglycerides to total lipids ratio in very small VLDL
XXL_VLDL_C	Cholesterol in chylomicrons and extremely large VLDL
XXL_VLDL_C_pct	Cholesterol to total lipids ratio in chylomicrons and extremely large VLDL
XXL_VLDL_CE	Cholesteryl esters in chylomicrons and extremely large VLDL
XXL_VLDL_CE_pct	Cholesteryl esters to total lipids ratio in chylomicrons and extremely large VLDL
XXL_VLDL_FC	Free cholesterol in chylomicrons and extremely large VLDL
XXL_VLDL_FC_pct	Free cholesterol to total lipids ratio in chylomicrons and extremely large VLDL
XXL_VLDL_L	Total lipids in chylomicrons and extremely large VLDL
XXL_VLDL_P	Concentration of chylomicrons and extremely large VLDL particles
XXL_VLDL_PL	Phospholipids in chylomicrons and extremely large VLDL
XXL_VLDL_PL_pct	Phospholipids to total lipids ratio in chylomicrons and extremely large VLDL
XXL_VLDL_TG	Triglycerides in chylomicrons and extremely large VLDL
XXL_VLDL_TG_pct	Triglycerides to total lipids ratio in chylomicrons and extremely large VLDL
