# Supplementary material for: Type 2 Diabetes, Circulating Metabolites, and Calcific Aortic Valve Stenosis: A Mendelian Randomization Study
Source: Metabolites. 2024 Jul 13;14(7):385. doi: 10.3390/metabo14070385 (PMC11278608; doi:10.3390/metabo14070385)
Supplement: Supplementary file 1 [file metabolites-14-00385-s001.zip › Table S2.xlsx]

## Sheet: Supplementary Table 2
Table S2. Heterogeneity and horizontal pleiotropy tests for the effects of T2D, glycemic traits and ISI on CAVS.
Exposure	Outcome	Heterogeneity test MR-Egger			Heterogeneity test IVW			Plelotropy test
		Q	Q_df	Q_pval	Q	Q_df	Q_pval	Egger_intercept	SE	pval
T2D	CAVS	130.669	109	0.0771193	132.706	110	0.0693257	0.0060543	0.00464441	0.195128
Fasting glucose	CAVS	111.472	56	1.51e-05	111.79	57	2e-05	0.00259492	0.00648952	0.690778
Fasting insulin	CAVS	44.7379	20	0.00119742	51.8022	21	0.000203711	-0.0368965	0.0207621	0.0907635
HbA1c	CAVS	15.0945	20	0.770975	24.2807	21	0.27966	0.0315614	0.0104133	0.00660039
Insulin sensitivity index	CAVS	11.5673	6	0.0723486	11.7982	7	0.107392	-0.0094887	0.0274136	0.741059
