# Supplementary material for: Type 2 Diabetes, Circulating Metabolites, and Calcific Aortic Valve Stenosis: A Mendelian Randomization Study
Source: Metabolites. 2024 Jul 13;14(7):385. doi: 10.3390/metabo14070385 (PMC11278608; doi:10.3390/metabo14070385)
Supplement: Supplementary file 1 [file metabolites-14-00385-s001.zip › Table S3.xlsx]

## Sheet: Supplementary Table 3
Table S3. Heterogeneity and horizontal pleiotropy tests for the effect of CAVS on T2D.
Exposure	Outcome	Heterogeneity test MR-Egger			Heterogeneity test IVW			Plelotropy test
		Q	Q_df	Q_pval	Q	Q_df	Q_pval	Egger_intercept	SE	pval
CAVS	T2D	11.9018	10	0.291682	12.1967	11	0.349038	-0.0084385	0.0169513	0.629384
