# Supplementary material for: Type 2 Diabetes, Circulating Metabolites, and Calcific Aortic Valve Stenosis: A Mendelian Randomization Study
Source: Metabolites. 2024 Jul 13;14(7):385. doi: 10.3390/metabo14070385 (PMC11278608; doi:10.3390/metabo14070385)
Supplement: Supplementary file 1 [file metabolites-14-00385-s001.zip › Table S4.xlsx]

## Sheet: Supplementary Table 4
Table S4. The effects of T2D on circulating metabolites and blood pressure.
exposure	outcome	method	nsnp	b	se	pval	lo_ci	up_ci	or	or_lci95	or_uci95	adjust pval
T2D	Acetate	Inverse variance weighted	114	-0.0106084	0.00843361	0.208437	-0.0271383	0.00592146	0.989448	0.973227	1.00594	0.242212
T2D	Acetoacetate	Inverse variance weighted	115	-0.0066103	0.00725917	0.362499	-0.0208383	0.00761767	0.993411	0.979377	1.00765	0.406193
T2D	Acetone	Inverse variance weighted	115	-0.0102886	0.00805503	0.201501	-0.0260765	0.00549928	0.989764	0.974261	1.00551	0.235241
T2D	Ala	Inverse variance weighted	111	0.0847417	0.0102441	1.31e-16	0.0646633	0.10482	1.08844	1.0668	1.11051	4.11e-15
T2D	Albumin	Inverse variance weighted	114	0.0161018	0.011042	0.144776	-0.00554047	0.0377441	1.01623	0.994475	1.03847	0.171409
T2D	ApoA1	Inverse variance weighted	109	-0.0304394	0.00914976	0.000878503	-0.0483729	-0.0125059	0.970019	0.952778	0.987572	0.00132039
T2D	ApoB	Inverse variance weighted	111	-0.0161035	0.00718311	0.0249704	-0.0301824	-0.00202464	0.984025	0.970269	0.997977	0.031815
T2D	ApoB_by_ApoA1	Inverse variance weighted	111	0.00528409	0.00874903	0.545868	-0.011864	0.0224322	1.0053	0.988206	1.02269	0.575685
T2D	bOHbutyrate	Inverse variance weighted	115	-0.0118625	0.00898603	0.186799	-0.0294751	0.0057501	0.988208	0.970955	1.00577	0.219096
T2D	Cholines	Inverse variance weighted	112	-0.0284292	0.00851808	0.000845311	-0.0451247	-0.0117338	0.971971	0.955878	0.988335	0.00127815
T2D	Citrate	Inverse variance weighted	115	0.0142801	0.00863995	0.0983728	-0.00265424	0.0312144	1.01438	0.997349	1.03171	0.119862
T2D	Clinical_LDL_C	Inverse variance weighted	113	-0.0421163	0.00763292	3.43e-08	-0.0570768	-0.0271558	0.958758	0.944521	0.97321	9.57e-08
T2D	Creatinine	Inverse variance weighted	112	0.0159342	0.00841381	0.0582502	-0.000556909	0.0324252	1.01606	0.999443	1.03296	0.0723802
T2D	DBP	Inverse variance weighted	83	0.0268021	0.0528078	0.611775	-0.0767011	0.130305	1.02716	0.926167	1.13918	0.639815
T2D	DHA	Inverse variance weighted	113	-0.0153418	0.00886947	0.0836776	-0.032726	0.00204233	0.984775	0.967804	1.00204	0.102454
T2D	DHA_pct	Inverse variance weighted	113	-0.028517	0.0106162	0.00722731	-0.0493248	-0.00770931	0.971886	0.951872	0.99232	0.009859
T2D	Gln	Inverse variance weighted	110	-0.0245905	0.0125694	0.0504206	-0.0492265	4.55e-05	0.975709	0.951965	1.00005	0.0632779
T2D	Glucose	Inverse variance weighted	106	0.136935	0.0102022	4.49e-41	0.116939	0.156931	1.14675	1.12405	1.16992	1.13e-38
T2D	Gly	Inverse variance weighted	113	-0.0412327	0.0102493	5.75e-05	-0.0613214	-0.021144	0.959606	0.940521	0.979078	0.000100226
T2D	GlycA	Inverse variance weighted	110	0.052745	0.00974613	6.24e-08	0.0336426	0.0718474	1.05416	1.03421	1.07449	1.67e-07
T2D	HDL_C	Inverse variance weighted	108	-0.0460564	0.00930011	7.34e-07	-0.0642847	-0.0278282	0.954988	0.937738	0.972555	1.54e-06
T2D	HDL_CE	Inverse variance weighted	108	-0.0461529	0.00954247	1.32e-06	-0.0648562	-0.0274497	0.954896	0.937202	0.972924	2.63e-06
T2D	HDL_FC	Inverse variance weighted	110	-0.0480337	0.00925662	2.11e-07	-0.0661767	-0.0298907	0.953102	0.935965	0.970552	4.9e-07
T2D	HDL_L	Inverse variance weighted	109	-0.0369539	0.0091937	5.83e-05	-0.0549736	-0.0189342	0.963721	0.94651	0.981244	0.000100919
T2D	HDL_P	Inverse variance weighted	109	-0.0282617	0.00930131	0.00237791	-0.0464922	-0.0100311	0.972134	0.954572	0.990019	0.00343021
T2D	HDL_PL	Inverse variance weighted	109	-0.0293502	0.00892943	0.00101294	-0.0468519	-0.0118485	0.971076	0.954229	0.988221	0.00150443
T2D	HDL_size	Inverse variance weighted	107	-0.0516776	0.00988382	1.71e-07	-0.0710499	-0.0323054	0.949635	0.931415	0.968211	4.01e-07
T2D	HDL_TG	Inverse variance weighted	107	0.0479215	0.00904261	1.16e-07	0.030198	0.065645	1.04909	1.03066	1.06785	2.91e-07
T2D	His	Inverse variance weighted	114	0.0125996	0.00835055	0.131341	-0.00376749	0.0289667	1.01268	0.99624	1.02939	0.156984
T2D	IDL_C	Inverse variance weighted	112	-0.0573456	0.00813655	1.82e-12	-0.0732933	-0.041398	0.944268	0.929328	0.959447	1.47e-11
T2D	IDL_C_pct	Inverse variance weighted	109	-0.0672724	0.00952871	1.67e-12	-0.0859486	-0.0485961	0.934941	0.917641	0.952566	1.4e-11
T2D	IDL_CE	Inverse variance weighted	112	-0.0567216	0.00808814	2.33e-12	-0.0725744	-0.0408689	0.944857	0.929997	0.959955	1.83e-11
T2D	IDL_CE_pct	Inverse variance weighted	109	-0.0603311	0.00879251	6.81e-12	-0.0775644	-0.0430978	0.941453	0.925367	0.957818	4.75e-11
T2D	IDL_FC	Inverse variance weighted	112	-0.0581621	0.00823113	1.59e-12	-0.0742951	-0.0420291	0.943497	0.928398	0.958842	1.38e-11
T2D	IDL_FC_pct	Inverse variance weighted	111	-0.0602807	0.00968302	4.8e-10	-0.0792594	-0.041302	0.9415	0.9238	0.959539	2.15e-09
T2D	IDL_L	Inverse variance weighted	113	-0.0553213	0.00807372	7.28e-12	-0.0711458	-0.0394968	0.946181	0.931326	0.961273	4.94e-11
T2D	IDL_P	Inverse variance weighted	113	-0.0419245	0.00725643	7.58e-09	-0.0561471	-0.0277019	0.958942	0.9454	0.972678	2.44e-08
T2D	IDL_PL	Inverse variance weighted	113	-0.053587	0.00805997	2.96e-11	-0.0693845	-0.0377894	0.947823	0.932968	0.962916	1.77e-10
T2D	IDL_PL_pct	Inverse variance weighted	112	0.02297	0.00842149	0.00638073	0.00646388	0.0394761	1.02324	1.00648	1.04027	0.00879979
T2D	IDL_TG	Inverse variance weighted	109	0.0347092	0.00979128	0.000392745	0.0155183	0.0539001	1.03532	1.01564	1.05538	0.000631917
T2D	IDL_TG_pct	Inverse variance weighted	108	0.0748404	0.0100283	8.46e-14	0.0551849	0.0944959	1.07771	1.05674	1.0991	8.49e-13
T2D	Ile	Inverse variance weighted	113	0.0650278	0.00860993	4.26e-14	0.0481523	0.0819032	1.06719	1.04933	1.08535	4.86e-13
T2D	L_HDL_C	Inverse variance weighted	105	-0.0511448	0.0101495	4.68e-07	-0.0710379	-0.0312517	0.950141	0.931427	0.969232	1.03e-06
T2D	L_HDL_C_pct	Inverse variance weighted	105	-0.0711972	0.010917	6.95e-11	-0.0925946	-0.0497998	0.931278	0.911563	0.95142	3.79e-10
T2D	L_HDL_CE	Inverse variance weighted	105	-0.0518524	0.0103275	5.15e-07	-0.0720943	-0.0316105	0.949469	0.930443	0.968884	1.1e-06
T2D	L_HDL_CE_pct	Inverse variance weighted	105	-0.0681565	0.0106706	1.69e-10	-0.0890708	-0.0472422	0.934114	0.914781	0.953856	8.66e-10
T2D	L_HDL_FC	Inverse variance weighted	106	-0.0501925	0.00975132	2.64e-07	-0.0693051	-0.0310799	0.951046	0.933042	0.969398	6.02e-07
T2D	L_HDL_FC_pct	Inverse variance weighted	108	-0.0585794	0.00870049	1.66e-11	-0.0756323	-0.0415264	0.943103	0.927157	0.959324	1.04e-10
T2D	L_HDL_L	Inverse variance weighted	105	-0.0439836	0.00946736	3.39e-06	-0.0625397	-0.0254276	0.95697	0.939376	0.974893	6.5e-06
T2D	L_HDL_P	Inverse variance weighted	105	-0.0477825	0.00958273	6.15e-07	-0.0665646	-0.0290003	0.953341	0.935602	0.971416	1.31e-06
T2D	L_HDL_PL	Inverse variance weighted	107	-0.0369834	0.00974048	0.000146528	-0.0560748	-0.0178921	0.963692	0.945468	0.982267	0.000241964
T2D	L_HDL_PL_pct	Inverse variance weighted	109	0.075832	0.0115082	4.42e-11	0.0532759	0.098388	1.07878	1.05472	1.10339	2.58e-10
T2D	L_HDL_TG	Inverse variance weighted	113	0.00953854	0.007972	0.2315	-0.00608658	0.0251636	1.00958	0.993932	1.02548	0.267771
T2D	L_HDL_TG_pct	Inverse variance weighted	105	0.059304	0.009843	1.69e-09	0.0400117	0.0785963	1.0611	1.04082	1.08177	6.63e-09
T2D	L_LDL_C	Inverse variance weighted	113	-0.0430958	0.00772986	2.47e-08	-0.0582463	-0.0279452	0.95782	0.943418	0.972442	7.29e-08
T2D	L_LDL_C_pct	Inverse variance weighted	109	-0.073375	0.00962659	2.5e-14	-0.0922431	-0.0545068	0.929252	0.911883	0.946952	3.49e-13
T2D	L_LDL_CE	Inverse variance weighted	113	-0.0362106	0.00740771	1.02e-06	-0.0507297	-0.0216915	0.964437	0.950536	0.978542	2.05e-06
T2D	L_LDL_CE_pct	Inverse variance weighted	113	-0.00636542	0.00876031	0.467459	-0.0235356	0.0108048	0.993655	0.976739	1.01086	0.51014
T2D	L_LDL_FC	Inverse variance weighted	112	-0.0547447	0.00804708	1.02e-11	-0.0705169	-0.0389724	0.946727	0.931912	0.961777	6.56e-11
T2D	L_LDL_FC_pct	Inverse variance weighted	106	-0.0776264	0.0106738	3.53e-13	-0.0985471	-0.0567058	0.92531	0.906153	0.944872	3.28e-12
T2D	L_LDL_L	Inverse variance weighted	113	-0.0376642	0.00747477	4.68e-07	-0.0523147	-0.0230137	0.963036	0.94903	0.977249	1.02e-06
T2D	L_LDL_P	Inverse variance weighted	112	-0.0236549	0.00757418	0.00178959	-0.0385003	-0.00880949	0.976623	0.962231	0.991229	0.00261156
T2D	L_LDL_PL	Inverse variance weighted	113	-0.0407931	0.00769972	1.17e-07	-0.0558845	-0.0257016	0.960028	0.945648	0.974626	2.91e-07
T2D	L_LDL_PL_pct	Inverse variance weighted	113	-0.0100723	0.00861933	0.242578	-0.0269662	0.00682162	0.989978	0.973394	1.00684	0.278023
T2D	L_LDL_TG	Inverse variance weighted	109	0.0362804	0.00958432	0.000153469	0.0174951	0.0550657	1.03695	1.01765	1.05661	0.000251769
T2D	L_LDL_TG_pct	Inverse variance weighted	108	0.0704208	0.00937159	5.72e-14	0.0520525	0.0887891	1.07296	1.05343	1.09285	6.24e-13
T2D	L_VLDL_C	Inverse variance weighted	107	0.0400349	0.0104897	0.000135313	0.019475	0.0605947	1.04085	1.01967	1.06247	0.000224924
T2D	L_VLDL_C_pct	Inverse variance weighted	106	-0.0693535	0.00916275	3.76e-14	-0.0873125	-0.0513945	0.932997	0.916391	0.949904	4.72e-13
T2D	L_VLDL_CE	Inverse variance weighted	109	0.0267924	0.0106578	0.0119409	0.00590319	0.0476817	1.02715	1.00592	1.04884	0.0159424
T2D	L_VLDL_CE_pct	Inverse variance weighted	103	-0.0782796	0.00981087	1.48e-15	-0.0975089	-0.0590503	0.924706	0.907094	0.942659	3.71e-14
T2D	L_VLDL_FC	Inverse variance weighted	107	0.0518829	0.0111243	3.1e-06	0.0300793	0.0736865	1.05325	1.03054	1.07647	5.99e-06
T2D	L_VLDL_FC_pct	Inverse variance weighted	112	-1.46e-05	0.00877619	0.998671	-0.017216	0.0171867	0.999985	0.982931	1.01734	0.998671
T2D	L_VLDL_L	Inverse variance weighted	106	0.0577036	0.0107727	8.49e-08	0.0365891	0.0788182	1.0594	1.03727	1.08201	2.2e-07
T2D	L_VLDL_P	Inverse variance weighted	106	0.057959	0.0108146	8.35e-08	0.0367624	0.0791557	1.05967	1.03745	1.08237	2.18e-07
T2D	L_VLDL_PL	Inverse variance weighted	105	0.0565244	0.0106162	1.01e-07	0.0357167	0.0773321	1.05815	1.03636	1.0804	2.56e-07
T2D	L_VLDL_PL_pct	Inverse variance weighted	108	0.0361591	0.0107122	0.000736756	0.0151633	0.0571549	1.03682	1.01528	1.05882	0.00113451
T2D	L_VLDL_TG	Inverse variance weighted	106	0.0638618	0.0110183	6.79e-09	0.0422659	0.0854576	1.06595	1.04317	1.08922	2.24e-08
T2D	L_VLDL_TG_pct	Inverse variance weighted	111	0.0269692	0.00831893	0.00118732	0.0106641	0.0432743	1.02734	1.01072	1.04422	0.00175305
T2D	LA	Inverse variance weighted	112	-0.0196118	0.00865613	0.0234725	-0.0365778	-0.0026458	0.980579	0.964083	0.997358	0.0302133
T2D	LA_pct	Inverse variance weighted	111	-0.0666598	0.0109865	1.3e-09	-0.0881935	-0.0451262	0.935513	0.915584	0.955877	5.35e-09
T2D	Lactate	Inverse variance weighted	114	0.0298766	0.00797699	0.000180148	0.0142417	0.0455115	1.03033	1.01434	1.04656	0.000293618
T2D	LDL_C	Inverse variance weighted	113	-0.0318655	0.00726132	1.14e-05	-0.0460976	-0.0176333	0.968637	0.954949	0.982521	2.14e-05
T2D	LDL_CE	Inverse variance weighted	113	-0.0232073	0.00737263	0.00164524	-0.0376576	-0.00875695	0.97706	0.963043	0.991281	0.00241494
T2D	LDL_FC	Inverse variance weighted	113	-0.0528461	0.00802062	4.43e-11	-0.0685666	-0.0371257	0.948526	0.933731	0.963555	2.47e-10
T2D	LDL_L	Inverse variance weighted	113	-0.026044	0.00726587	0.000337814	-0.0402851	-0.0118029	0.974292	0.960516	0.988266	0.000547041
T2D	LDL_P	Inverse variance weighted	111	-0.0166739	0.00720263	0.0206143	-0.0307911	-0.00255675	0.983464	0.969678	0.997447	0.0268093
T2D	LDL_PL	Inverse variance weighted	113	-0.0291822	0.0072616	5.85e-05	-0.0434149	-0.0149494	0.97124	0.957514	0.985162	0.000100572
T2D	LDL_size	Inverse variance weighted	110	-0.0618172	0.0106211	5.88e-09	-0.0826346	-0.0409998	0.940055	0.920687	0.959829	1.97e-08
T2D	LDL_TG	Inverse variance weighted	108	0.0390987	0.00976769	6.26e-05	0.0199541	0.0582434	1.03987	1.02015	1.05997	0.000106888
T2D	Leu	Inverse variance weighted	113	0.0657154	0.00866304	3.31e-14	0.0487358	0.082695	1.06792	1.04994	1.08621	4.37e-13
T2D	M_HDL_C	Inverse variance weighted	109	-0.032204	0.00959417	0.000788999	-0.0510086	-0.0133995	0.968309	0.95027	0.98669	0.00120024
T2D	M_HDL_C_pct	Inverse variance weighted	105	-0.0565071	0.0105854	9.39e-08	-0.0772545	-0.0357597	0.94506	0.925654	0.964872	2.4e-07
T2D	M_HDL_CE	Inverse variance weighted	110	-0.0352149	0.00999246	0.000424847	-0.0548001	-0.0156297	0.965398	0.946674	0.984492	0.000679214
T2D	M_HDL_CE_pct	Inverse variance weighted	107	-0.0552735	0.0108487	3.49e-07	-0.0765369	-0.0340101	0.946226	0.926319	0.966562	7.82e-07
T2D	M_HDL_FC	Inverse variance weighted	109	-0.0312438	0.00914059	0.000630505	-0.0491594	-0.0133283	0.969239	0.952029	0.98676	0.000982961
T2D	M_HDL_FC_pct	Inverse variance weighted	110	-0.0554104	0.00974518	1.3e-08	-0.0745109	-0.0363098	0.946097	0.928197	0.964341	3.88e-08
T2D	M_HDL_L	Inverse variance weighted	110	-0.0219098	0.00925913	0.0179673	-0.0400577	-0.00376191	0.978328	0.960734	0.996245	0.0234884
T2D	M_HDL_P	Inverse variance weighted	110	-0.029119	0.0094524	0.00206587	-0.0476458	-0.0105923	0.971301	0.953471	0.989464	0.0029973
T2D	M_HDL_PL	Inverse variance weighted	110	-0.0141345	0.00909539	0.120177	-0.0319615	0.00369245	0.985965	0.968544	1.0037	0.145022
T2D	M_HDL_PL_pct	Inverse variance weighted	105	0.0586396	0.0106031	3.19e-08	0.0378575	0.0794216	1.06039	1.03858	1.08266	9e-08
T2D	M_HDL_TG	Inverse variance weighted	108	0.0516707	0.00932716	3.03e-08	0.0333894	0.0699519	1.05303	1.03395	1.07246	8.64e-08
T2D	M_HDL_TG_pct	Inverse variance weighted	105	0.0509461	0.0103717	9.01e-07	0.0306175	0.0712747	1.05227	1.03109	1.07388	1.82e-06
T2D	M_LDL_C	Inverse variance weighted	113	-0.0090561	0.00798036	0.25646	-0.0246976	0.00658541	0.990985	0.975605	1.00661	0.292598
T2D	M_LDL_C_pct	Inverse variance weighted	113	-0.0556423	0.00952356	5.14e-09	-0.0743085	-0.0369762	0.945877	0.928385	0.963699	1.77e-08
T2D	M_LDL_CE	Inverse variance weighted	112	-0.000469409	0.00835686	0.955206	-0.0168489	0.01591	0.999531	0.983292	1.01604	0.966761
T2D	M_LDL_CE_pct	Inverse variance weighted	109	0.0377749	0.00894565	2.41e-05	0.0202414	0.0553084	1.0385	1.02045	1.05687	4.26e-05
T2D	M_LDL_FC	Inverse variance weighted	113	-0.0382608	0.00761933	5.13e-07	-0.0531947	-0.0233269	0.962462	0.948195	0.976943	1.11e-06
T2D	M_LDL_FC_pct	Inverse variance weighted	104	-0.0748328	0.0103508	4.84e-13	-0.0951203	-0.0545452	0.927899	0.909263	0.946916	4.34e-12
T2D	M_LDL_L	Inverse variance weighted	113	-0.0041545	0.00834292	0.618507	-0.0205066	0.0121976	0.995854	0.979702	1.01227	0.644171
T2D	M_LDL_P	Inverse variance weighted	112	-0.00578182	0.00805694	0.472992	-0.0215734	0.0100098	0.994235	0.978658	1.01006	0.513944
T2D	M_LDL_PL	Inverse variance weighted	113	-0.00755112	0.00796506	0.343113	-0.0231626	0.00806038	0.992477	0.977104	1.00809	0.386195
T2D	M_LDL_PL_pct	Inverse variance weighted	111	-0.0153261	0.00833098	0.0658192	-0.0316548	0.00100261	0.984791	0.968841	1.001	0.0813824
T2D	M_LDL_TG	Inverse variance weighted	108	0.0438227	0.0103181	2.17e-05	0.0235991	0.0640463	1.0448	1.02388	1.06614	3.89e-05
T2D	M_LDL_TG_pct	Inverse variance weighted	108	0.0632327	0.00928569	9.78e-12	0.0450328	0.0814327	1.06527	1.04606	1.08484	6.46e-11
T2D	M_VLDL_C	Inverse variance weighted	112	-0.0288297	0.00731376	8.09e-05	-0.0431647	-0.0144947	0.971582	0.957754	0.98561	0.000137202
T2D	M_VLDL_C_pct	Inverse variance weighted	107	-0.0890743	0.0112289	2.15e-15	-0.111083	-0.0670657	0.914778	0.894865	0.935134	3.85e-14
T2D	M_VLDL_CE	Inverse variance weighted	113	-0.0505012	0.00735193	6.46e-12	-0.064911	-0.0360914	0.950753	0.937151	0.964552	4.63e-11
T2D	M_VLDL_CE_pct	Inverse variance weighted	105	-0.0858833	0.0111561	1.38e-14	-0.107749	-0.0640174	0.917701	0.897853	0.937989	2.16e-13
T2D	M_VLDL_FC	Inverse variance weighted	110	-0.00508843	0.00752703	0.499027	-0.0198414	0.00966455	0.994924	0.980354	1.00971	0.530745
T2D	M_VLDL_FC_pct	Inverse variance weighted	106	-0.0810865	0.0102158	2.07e-15	-0.10111	-0.0610636	0.922114	0.903834	0.940763	4e-14
T2D	M_VLDL_L	Inverse variance weighted	111	0.02339	0.0104782	0.0255984	0.0028527	0.0439273	1.02367	1.00286	1.04491	0.0324505
T2D	M_VLDL_P	Inverse variance weighted	111	0.00820088	0.00938965	0.382447	-0.0102028	0.0266046	1.00823	0.989849	1.02696	0.424753
T2D	M_VLDL_PL	Inverse variance weighted	111	0.00417309	0.00913819	0.647911	-0.0137377	0.0220839	1.00418	0.986356	1.02233	0.666499
T2D	M_VLDL_PL_pct	Inverse variance weighted	108	-0.0808791	0.00935143	5.2e-18	-0.0992079	-0.0625503	0.922305	0.905554	0.939366	6.53e-16
T2D	M_VLDL_TG	Inverse variance weighted	107	0.0515814	0.0108873	2.16e-06	0.0302422	0.0729205	1.05293	1.0307	1.07565	4.24e-06
T2D	M_VLDL_TG_pct	Inverse variance weighted	107	0.0883938	0.0108726	4.29e-16	0.0670835	0.109704	1.09242	1.06938	1.11595	1.2e-14
T2D	MUFA	Inverse variance weighted	109	0.0466869	0.0104198	7.44e-06	0.0262641	0.0671098	1.04779	1.02661	1.06941	1.4e-05
T2D	MUFA_pct	Inverse variance weighted	106	0.0620766	0.0105264	3.7e-09	0.041445	0.0827083	1.06404	1.04232	1.08622	1.31e-08
T2D	non_HDL_C	Inverse variance weighted	113	-0.0285033	0.00735162	0.000105686	-0.0429125	-0.0140942	0.971899	0.957995	0.986005	0.000178035
T2D	Omega_3	Inverse variance weighted	113	0.0218531	0.00912483	0.0166248	0.00396841	0.0397377	1.02209	1.00398	1.04054	0.0218472
T2D	Omega_3_pct	Inverse variance weighted	113	0.00748858	0.00849064	0.377788	-0.00915308	0.0241302	1.00752	0.990889	1.02442	0.421443
T2D	Omega_6	Inverse variance weighted	113	-0.0137491	0.00863345	0.111263	-0.0306707	0.00317244	0.986345	0.969795	1.00318	0.134913
T2D	Omega_6_by_Omega_3	Inverse variance weighted	113	-0.0308091	0.00890165	0.000538061	-0.0482564	-0.0133619	0.969661	0.952889	0.986727	0.000849392
T2D	Omega_6_pct	Inverse variance weighted	109	-0.0616626	0.0111204	2.94e-08	-0.0834587	-0.0398666	0.9402	0.919929	0.960918	8.48e-08
T2D	Phe	Inverse variance weighted	115	0.0398151	0.00807392	8.17e-07	0.0239903	0.05564	1.04062	1.02428	1.05722	1.69e-06
T2D	Phosphatidylc	Inverse variance weighted	112	-0.0238201	0.0082746	0.00399318	-0.0400383	-0.00760187	0.976461	0.960753	0.992427	0.00569482
T2D	Phosphoglyc	Inverse variance weighted	113	-0.0180798	0.00877961	0.0394664	-0.0352878	-0.000871737	0.982083	0.965328	0.999129	0.0497792
T2D	PUFA	Inverse variance weighted	113	-0.00620103	0.00885866	0.483929	-0.023564	0.0111619	0.993818	0.976711	1.01122	0.523561
T2D	PUFA_by_MUFA	Inverse variance weighted	107	-0.0587271	0.0110861	1.17e-07	-0.0804559	-0.0369983	0.942964	0.922696	0.963678	2.88e-07
T2D	PUFA_pct	Inverse variance weighted	110	-0.0554724	0.0115461	1.55e-06	-0.0781029	-0.0328419	0.946038	0.924869	0.967691	3.06e-06
T2D	Pyruvate	Inverse variance weighted	114	0.00857459	0.00800946	0.284368	-0.00712394	0.0242731	1.00861	0.992901	1.02457	0.32297
T2D	Remnant_C	Inverse variance weighted	113	-0.0237085	0.00782065	0.00243322	-0.039037	-0.00838002	0.97657	0.961715	0.991655	0.00348993
T2D	S_HDL_C	Inverse variance weighted	111	0.00133437	0.0093245	0.886208	-0.0169416	0.0196104	1.00134	0.983201	1.0198	0.90422
T2D	S_HDL_C_pct	Inverse variance weighted	110	-0.0515754	0.0104822	8.64e-07	-0.0721204	-0.0310303	0.949732	0.930419	0.969446	1.78e-06
T2D	S_HDL_CE	Inverse variance weighted	111	0.000171555	0.00947807	0.985559	-0.0184055	0.0187486	1.00017	0.981763	1.01893	0.993475
T2D	S_HDL_CE_pct	Inverse variance weighted	112	-0.0440397	0.0101272	1.37e-05	-0.0638891	-0.0241903	0.956916	0.938109	0.9761	2.55e-05
T2D	S_HDL_FC	Inverse variance weighted	112	0.00124342	0.00894997	0.889506	-0.0162985	0.0187853	1.00124	0.983834	1.01896	0.90391
T2D	S_HDL_FC_pct	Inverse variance weighted	113	-0.0539564	0.00908003	2.81e-09	-0.0717533	-0.0361596	0.947473	0.93076	0.964486	1.02e-08
T2D	S_HDL_L	Inverse variance weighted	112	0.0236523	0.00985346	0.0163767	0.00433957	0.0429651	1.02393	1.00435	1.0439	0.0216345
T2D	S_HDL_P	Inverse variance weighted	112	0.00714776	0.009792	0.465415	-0.0120446	0.0263401	1.00717	0.988028	1.02669	0.510128
T2D	S_HDL_PL	Inverse variance weighted	111	0.0260338	0.00924844	0.00487871	0.00790682	0.0441607	1.02638	1.00794	1.04515	0.00687953
T2D	S_HDL_PL_pct	Inverse variance weighted	115	0.00544448	0.00779767	0.48504	-0.00983894	0.0207279	1.00546	0.990209	1.02094	0.522511
T2D	S_HDL_TG	Inverse variance weighted	105	0.0630192	0.01012	4.75e-10	0.043184	0.0828544	1.06505	1.04413	1.08638	2.17e-09
T2D	S_HDL_TG_pct	Inverse variance weighted	105	0.056902	0.0108266	1.47e-07	0.0356819	0.0781221	1.05855	1.03633	1.08125	3.51e-07
T2D	S_LDL_C	Inverse variance weighted	113	-0.0152385	0.00796799	0.0558163	-0.0308558	0.000378741	0.984877	0.969615	1.00038	0.0697009
T2D	S_LDL_C_pct	Inverse variance weighted	112	-0.0435602	0.00846625	2.67e-07	-0.0601541	-0.0269664	0.957375	0.941619	0.973394	6.04e-07
T2D	S_LDL_CE	Inverse variance weighted	112	-0.00576944	0.00841518	0.492966	-0.0222632	0.0107243	0.994247	0.977983	1.01078	0.528779
T2D	S_LDL_CE_pct	Inverse variance weighted	110	0.0252934	0.0093633	0.00690614	0.00694136	0.0436455	1.02562	1.00697	1.04461	0.00947235
T2D	S_LDL_FC	Inverse variance weighted	114	-0.0457612	0.00790549	7.1e-09	-0.061256	-0.0302664	0.95527	0.940582	0.970187	2.31e-08
T2D	S_LDL_FC_pct	Inverse variance weighted	106	-0.0688941	0.0100254	6.33e-12	-0.0885439	-0.0492443	0.933426	0.915263	0.951949	4.81e-11
T2D	S_LDL_L	Inverse variance weighted	112	-0.0119126	0.00788604	0.130894	-0.0273692	0.00354409	0.988158	0.973002	1.00355	0.157198
T2D	S_LDL_P	Inverse variance weighted	112	-0.0054676	0.00859733	0.5248	-0.0223184	0.0113832	0.994547	0.977929	1.01145	0.5558
T2D	S_LDL_PL	Inverse variance weighted	113	-0.0211462	0.00760567	0.00543061	-0.0360533	-0.00623905	0.979076	0.964589	0.99378	0.00761499
T2D	S_LDL_PL_pct	Inverse variance weighted	110	-0.033108	0.00965357	0.000604445	-0.052029	-0.014187	0.967434	0.949301	0.985913	0.000948223
T2D	S_LDL_TG	Inverse variance weighted	106	0.0551773	0.0104976	1.47e-07	0.034602	0.0757525	1.05673	1.03521	1.0787	3.48e-07
T2D	S_LDL_TG_pct	Inverse variance weighted	108	0.0735447	0.0109749	2.07e-11	0.0520339	0.0950554	1.07632	1.05341	1.09972	1.27e-10
T2D	S_VLDL_C	Inverse variance weighted	110	0.0054678	0.00803845	0.496374	-0.0102876	0.0212232	1.00548	0.989765	1.02145	0.53017
T2D	S_VLDL_C_pct	Inverse variance weighted	107	-0.0736873	0.00985063	7.41e-14	-0.0929945	-0.0543801	0.928962	0.911198	0.947072	7.75e-13
T2D	S_VLDL_CE	Inverse variance weighted	110	0.0128395	0.00857654	0.134382	-0.00397057	0.0296495	1.01292	0.996037	1.03009	0.159857
T2D	S_VLDL_CE_pct	Inverse variance weighted	111	-0.0668284	0.0101422	4.42e-11	-0.0867071	-0.0469498	0.935356	0.916946	0.954135	2.52e-10
T2D	S_VLDL_FC	Inverse variance weighted	111	-0.00383698	0.00793556	0.628728	-0.0193907	0.0117167	0.99617	0.980796	1.01179	0.65211
T2D	S_VLDL_FC_pct	Inverse variance weighted	108	-0.0859318	0.0101231	2.09e-17	-0.105773	-0.0660905	0.917657	0.899629	0.936046	1.05e-15
T2D	S_VLDL_L	Inverse variance weighted	108	0.0248379	0.00993542	0.0124218	0.00536443	0.0443113	1.02515	1.00538	1.04531	0.0164967
T2D	S_VLDL_P	Inverse variance weighted	108	0.0278553	0.0101051	0.00584122	0.00804934	0.0476613	1.02825	1.00808	1.04882	0.00810026
T2D	S_VLDL_PL	Inverse variance weighted	111	0.00980069	0.00923106	0.288368	-0.00829218	0.0278936	1.00985	0.991742	1.02829	0.326038
T2D	S_VLDL_PL_pct	Inverse variance weighted	108	-0.0840444	0.00999063	4.02e-17	-0.103626	-0.0644628	0.91939	0.901562	0.937571	1.44e-15
T2D	S_VLDL_TG	Inverse variance weighted	107	0.0585387	0.0107665	5.41e-08	0.0374364	0.079641	1.06029	1.03815	1.0829	1.49e-07
T2D	S_VLDL_TG_pct	Inverse variance weighted	108	0.080117	0.0100572	1.64e-15	0.060405	0.0998291	1.08341	1.06227	1.10498	3.74e-14
T2D	SBP	Inverse variance weighted	89	0.54073	0.0892556	1.38e-09	0.365789	0.715671	1.71726	1.44165	2.04556	5.59e-09
T2D	SFA	Inverse variance weighted	111	0.0275337	0.00992565	0.00553718	0.00807947	0.046988	1.02792	1.00811	1.04811	0.00772129
T2D	SFA_pct	Inverse variance weighted	112	0.0310936	0.00940779	0.000949478	0.0126543	0.0495328	1.03158	1.01273	1.05078	0.00141857
T2D	Sphingomyelins	Inverse variance weighted	109	-0.0485799	0.0081102	2.1e-09	-0.0644759	-0.0326839	0.952581	0.937559	0.967844	7.99e-09
T2D	TG_by_PG	Inverse variance weighted	103	0.0666682	0.0106703	4.16e-10	0.0457544	0.087582	1.06894	1.04682	1.09153	1.97e-09
T2D	Total_BCAA	Inverse variance weighted	113	0.0746105	0.00937869	1.79e-15	0.0562283	0.0929927	1.07746	1.05784	1.09745	3.74e-14
T2D	Total_C	Inverse variance weighted	112	-0.048778	0.00808014	1.57e-09	-0.0646151	-0.032941	0.952393	0.937428	0.967596	6.26e-09
T2D	Total_CE	Inverse variance weighted	111	-0.0484981	0.00808021	1.95e-09	-0.0643353	-0.0326609	0.952659	0.937691	0.967867	7.53e-09
T2D	Total_FA	Inverse variance weighted	110	0.0262535	0.00927987	0.00466822	0.00806494	0.0444421	1.0266	1.0081	1.04544	0.00661991
T2D	Total_FC	Inverse variance weighted	113	-0.0401618	0.00761039	1.31e-07	-0.0550782	-0.0252455	0.960634	0.946411	0.975071	3.19e-07
T2D	Total_L	Inverse variance weighted	113	-0.00980243	0.00821954	0.233035	-0.0259127	0.00630788	0.990245	0.97442	1.00633	0.268312
T2D	Total_P	Inverse variance weighted	109	-0.0299473	0.00890753	0.000773734	-0.0474061	-0.0124886	0.970497	0.9537	0.987589	0.00118419
T2D	Total_PL	Inverse variance weighted	113	-0.0297363	0.00848148	0.00045484	-0.04636	-0.0131126	0.970701	0.954698	0.986973	0.000722562
T2D	Total_TG	Inverse variance weighted	105	0.060732	0.0105767	9.35e-09	0.0400016	0.0814624	1.06261	1.04081	1.08487	2.93e-08
T2D	Tyr	Inverse variance weighted	114	0.0510224	0.0103795	8.85e-07	0.0306786	0.0713663	1.05235	1.03115	1.07397	1.81e-06
T2D	Unsaturation	Inverse variance weighted	107	-0.0425185	0.0100375	2.28e-05	-0.0621921	-0.022845	0.958373	0.939702	0.977414	4.06e-05
T2D	Val	Inverse variance weighted	112	0.074538	0.00966876	1.27e-14	0.0555872	0.0934888	1.07739	1.05716	1.098	2.13e-13
T2D	VLDL_C	Inverse variance weighted	110	0.0124702	0.00881932	0.157371	-0.00481562	0.0297561	1.01255	0.995196	1.0302	0.185447
T2D	VLDL_CE	Inverse variance weighted	110	-0.00228917	0.00771834	0.766781	-0.0174171	0.0128388	0.997713	0.982734	1.01292	0.785559
T2D	VLDL_FC	Inverse variance weighted	111	0.0278377	0.0108945	0.0106124	0.0064845	0.0491909	1.02823	1.00651	1.05042	0.014321
T2D	VLDL_L	Inverse variance weighted	106	0.04422	0.0101811	1.4e-05	0.024265	0.0641749	1.04521	1.02456	1.06628	2.58e-05
T2D	VLDL_P	Inverse variance weighted	111	0.0234267	0.0102702	0.022546	0.00329715	0.0435562	1.0237	1.0033	1.04452	0.0291704
T2D	VLDL_PL	Inverse variance weighted	108	0.0279721	0.0106522	0.00864075	0.00709382	0.0488504	1.02837	1.00712	1.05006	0.0117234
T2D	VLDL_size	Inverse variance weighted	104	0.0695844	0.0108627	1.5e-10	0.0482934	0.0908754	1.07206	1.04948	1.09513	7.84e-10
T2D	VLDL_TG	Inverse variance weighted	105	0.0629008	0.0107717	5.24e-09	0.0417883	0.0840134	1.06492	1.04267	1.08764	1.78e-08
T2D	XL_HDL_C	Inverse variance weighted	105	-0.0613794	0.0103044	2.57e-09	-0.081576	-0.0411828	0.940466	0.921663	0.959654	9.63e-09
T2D	XL_HDL_C_pct	Inverse variance weighted	115	0.00382167	0.00796918	0.631543	-0.0117979	0.0194413	1.00383	0.988271	1.01963	0.652334
T2D	XL_HDL_CE	Inverse variance weighted	105	-0.0616355	0.0104429	3.59e-09	-0.0821036	-0.0411675	0.940226	0.921177	0.959668	1.29e-08
T2D	XL_HDL_CE_pct	Inverse variance weighted	111	-0.0412241	0.00901591	4.82e-06	-0.0588953	-0.0235529	0.959614	0.942806	0.976722	9.17e-06
T2D	XL_HDL_FC	Inverse variance weighted	106	-0.0600342	0.00987518	1.21e-09	-0.0793896	-0.0406789	0.941732	0.92368	0.960137	5.06e-09
T2D	XL_HDL_FC_pct	Inverse variance weighted	109	0.042131	0.01022	3.75e-05	0.0220999	0.0621621	1.04303	1.02235	1.06413	6.58e-05
T2D	XL_HDL_L	Inverse variance weighted	106	-0.0566141	0.0101803	2.68e-08	-0.0765676	-0.0366607	0.944959	0.92629	0.964003	7.82e-08
T2D	XL_HDL_P	Inverse variance weighted	107	-0.0546259	0.0100748	5.89e-08	-0.0743725	-0.0348792	0.946839	0.928326	0.965722	1.61e-07
T2D	XL_HDL_PL	Inverse variance weighted	107	-0.04983	0.0106747	3.04e-06	-0.0707525	-0.0289075	0.951391	0.931692	0.971506	5.92e-06
T2D	XL_HDL_PL_pct	Inverse variance weighted	108	-0.0411484	0.00966709	2.08e-05	-0.0600959	-0.0222009	0.959687	0.941674	0.978044	3.76e-05
T2D	XL_HDL_TG	Inverse variance weighted	111	0.0223339	0.00992075	0.0243712	0.00288919	0.0417785	1.02259	1.00289	1.04266	0.03121
T2D	XL_HDL_TG_pct	Inverse variance weighted	105	0.0649266	0.0100207	9.22e-11	0.045286	0.0845671	1.06708	1.04633	1.08825	4.92e-10
T2D	XL_VLDL_C	Inverse variance weighted	106	0.0441148	0.010286	1.8e-05	0.0239544	0.0642753	1.0451	1.02424	1.06639	3.27e-05
T2D	XL_VLDL_C_pct	Inverse variance weighted	106	-0.0894864	0.0116665	1.72e-14	-0.112353	-0.06662	0.914401	0.893729	0.935551	2.54e-13
T2D	XL_VLDL_CE	Inverse variance weighted	108	0.027044	0.0106154	0.0108457	0.00623792	0.0478502	1.02741	1.00626	1.04901	0.0145576
T2D	XL_VLDL_CE_pct	Inverse variance weighted	105	-0.0855089	0.0116079	1.75e-13	-0.10826	-0.0627574	0.918045	0.897394	0.939171	1.69e-12
T2D	XL_VLDL_FC	Inverse variance weighted	106	0.0557113	0.0107786	2.36e-07	0.0345852	0.0768374	1.05729	1.03519	1.07987	5.43e-07
T2D	XL_VLDL_FC_pct	Inverse variance weighted	105	-0.0674124	0.010769	3.85e-10	-0.0885196	-0.0463051	0.93481	0.915285	0.954751	1.86e-09
T2D	XL_VLDL_L	Inverse variance weighted	105	0.0623685	0.0108797	9.89e-09	0.0410443	0.0836927	1.06435	1.0419	1.08729	3.06e-08
T2D	XL_VLDL_P	Inverse variance weighted	105	0.0622089	0.0108718	1.05e-08	0.0409003	0.0835176	1.06418	1.04175	1.0871	3.18e-08
T2D	XL_VLDL_PL	Inverse variance weighted	105	0.0579238	0.0107238	6.61e-08	0.0369051	0.0789425	1.05963	1.03759	1.08214	1.75e-07
T2D	XL_VLDL_PL_pct	Inverse variance weighted	113	-0.00703005	0.00827274	0.395445	-0.0232446	0.00918453	0.992995	0.977023	1.00923	0.437254
T2D	XL_VLDL_TG	Inverse variance weighted	105	0.0700198	0.0111625	3.55e-10	0.0481414	0.0918982	1.07253	1.04932	1.09625	1.78e-09
T2D	XL_VLDL_TG_pct	Inverse variance weighted	105	0.0803573	0.010632	4.09e-14	0.0595187	0.101196	1.08367	1.06133	1.10649	4.89e-13
T2D	XS_VLDL_C	Inverse variance weighted	113	-0.0391238	0.00742901	1.39e-07	-0.0536846	-0.0245629	0.961632	0.947731	0.975736	3.35e-07
T2D	XS_VLDL_C_pct	Inverse variance weighted	107	-0.0837824	0.00986792	2.06e-17	-0.103124	-0.0644413	0.919631	0.902016	0.937591	1.29e-15
T2D	XS_VLDL_CE	Inverse variance weighted	112	-0.0440819	0.00740247	2.6e-09	-0.0585908	-0.0295731	0.956876	0.943093	0.97086	9.6e-09
T2D	XS_VLDL_CE_pct	Inverse variance weighted	106	-0.0830857	0.00980873	2.44e-17	-0.102311	-0.0638606	0.920272	0.902749	0.938136	1.02e-15
T2D	XS_VLDL_FC	Inverse variance weighted	111	-0.0134108	0.00756083	0.07611	-0.02823	0.00140846	0.986679	0.972165	1.00141	0.0936452
T2D	XS_VLDL_FC_pct	Inverse variance weighted	112	-0.0601886	0.00875859	6.33e-12	-0.0773554	-0.0430218	0.941587	0.925561	0.957891	4.67e-11
T2D	XS_VLDL_L	Inverse variance weighted	111	-0.0040927	0.00803719	0.610598	-0.0198456	0.0116602	0.995916	0.98035	1.01173	0.641255
T2D	XS_VLDL_P	Inverse variance weighted	111	-0.00627283	0.00795617	0.430449	-0.0218669	0.00932126	0.993747	0.97837	1.00936	0.473871
T2D	XS_VLDL_PL	Inverse variance weighted	110	8.95e-05	0.00780344	0.990852	-0.0152053	0.0153842	1.00009	0.98491	1.0155	0.994815
T2D	XS_VLDL_PL_pct	Inverse variance weighted	109	0.0514358	0.00876865	4.47e-09	0.0342492	0.0686223	1.05278	1.03484	1.07103	1.56e-08
T2D	XS_VLDL_TG	Inverse variance weighted	108	0.0447859	0.010359	1.54e-05	0.0244822	0.0650895	1.0458	1.02478	1.06725	2.82e-05
T2D	XS_VLDL_TG_pct	Inverse variance weighted	108	0.0862199	0.0101243	1.65e-17	0.0663761	0.106064	1.09005	1.06863	1.11189	1.38e-15
T2D	XXL_VLDL_C	Inverse variance weighted	105	0.060669	0.010595	1.03e-08	0.0399028	0.0814353	1.06255	1.04071	1.08484	3.15e-08
T2D	XXL_VLDL_C_pct	Inverse variance weighted	112	-0.0512959	0.0100988	3.79e-07	-0.0710894	-0.0315023	0.949998	0.931379	0.968989	8.42e-07
T2D	XXL_VLDL_CE	Inverse variance weighted	106	0.0578896	0.0106914	6.14e-08	0.0369346	0.0788447	1.0596	1.03763	1.08204	1.66e-07
T2D	XXL_VLDL_CE_pct	Inverse variance weighted	114	-0.0486983	0.00982718	7.22e-07	-0.0679596	-0.0294371	0.952468	0.934298	0.970992	1.52e-06
T2D	XXL_VLDL_FC	Inverse variance weighted	105	0.0646909	0.0105751	9.52e-10	0.0439636	0.0854182	1.06683	1.04494	1.08917	4.12e-09
T2D	XXL_VLDL_FC_pct	Inverse variance weighted	109	-0.0532892	0.00926353	8.79e-09	-0.0714457	-0.0351327	0.948106	0.931047	0.965477	2.79e-08
T2D	XXL_VLDL_L	Inverse variance weighted	105	0.0660019	0.0107583	8.52e-10	0.0449156	0.0870881	1.06823	1.04594	1.09099	3.75e-09
T2D	XXL_VLDL_P	Inverse variance weighted	105	0.0673173	0.0107917	4.44e-10	0.0461656	0.088469	1.06963	1.04725	1.0925	2.06e-09
T2D	XXL_VLDL_PL	Inverse variance weighted	105	0.0680235	0.0108573	3.72e-10	0.0467431	0.0893039	1.07039	1.04785	1.09341	1.83e-09
T2D	XXL_VLDL_PL_pct	Inverse variance weighted	112	0.0351868	0.00914191	0.000118626	0.0172686	0.0531049	1.03581	1.01742	1.05454	0.000198501
T2D	XXL_VLDL_TG	Inverse variance weighted	106	0.067211	0.0110245	1.08e-09	0.0456029	0.088819	1.06952	1.04666	1.09288	4.59e-09
T2D	XXL_VLDL_TG_pct	Inverse variance weighted	113	0.030395	0.00896237	0.000695354	0.0128288	0.0479613	1.03086	1.01291	1.04913	0.00107737
