# Supplementary material for: Type 2 Diabetes, Circulating Metabolites, and Calcific Aortic Valve Stenosis: A Mendelian Randomization Study
Source: Metabolites. 2024 Jul 13;14(7):385. doi: 10.3390/metabo14070385 (PMC11278608; doi:10.3390/metabo14070385)
Supplement: Supplementary file 1 [file metabolites-14-00385-s001.zip › Table S5.xlsx]

## Sheet: Supplementary Table 5
Table S5. The effects of circulating metabolites and blood pressure on CAVS.
exposure	outcome	method	nsnp	b	se	pval	lo_ci	up_ci	or	or_lci95	or_uci95	adjustP
Ala	CAVS	Inverse variance weighted	29	0.217713	0.114808	0.0579167	-0.0073101	0.442737	1.24323	0.992717	1.55696	0.0886572
ApoA1	CAVS	Inverse variance weighted	67	0.0692711	0.0765886	0.365753	-0.0808425	0.219385	1.07173	0.922339	1.24531	0.44112
ApoB	CAVS	Inverse variance weighted	47	0.395674	0.0651599	1.26e-09	0.26796	0.523387	1.48538	1.3073	1.68773	1.93e-08
Cholines	CAVS	Inverse variance weighted	55	0.245388	0.0766842	0.00137433	0.0950874	0.395689	1.27812	1.09975	1.48541	0.00310787
Clinical_LDL_C	CAVS	Inverse variance weighted	40	0.343373	0.0672523	3.3e-07	0.211558	0.475187	1.40969	1.2356	1.60832	2.26e-06
DHA_pct	CAVS	Inverse variance weighted	23	0.142139	0.152204	0.350368	-0.15618	0.440458	1.15274	0.855405	1.55342	0.425142
Glucose	CAVS	Inverse variance weighted	20	0.155802	0.11967	0.192941	-0.0787513	0.390355	1.16859	0.92427	1.4775	0.2526
Gly	CAVS	Inverse variance weighted	46	-0.00922782	0.074239	0.901079	-0.154736	0.136281	0.990815	0.856641	1.146	0.933931
GlycA	CAVS	Inverse variance weighted	41	0.172897	0.0876903	0.0486463	0.00102409	0.34477	1.18874	1.00102	1.41167	0.0768303
HDL_C	CAVS	Inverse variance weighted	83	-0.0147987	0.068921	0.829986	-0.149884	0.120287	0.98531	0.860808	1.12782	0.887996
HDL_CE	CAVS	Inverse variance weighted	86	-0.00987364	0.0664596	0.881896	-0.140134	0.120387	0.990175	0.869241	1.12793	0.918834
HDL_FC	CAVS	Inverse variance weighted	73	0.0386695	0.0628715	0.538518	-0.0845587	0.161898	1.03943	0.918918	1.17574	0.605452
HDL_L	CAVS	Inverse variance weighted	76	0.0146187	0.0697735	0.834045	-0.122137	0.151375	1.01473	0.885027	1.16343	0.887567
HDL_P	CAVS	Inverse variance weighted	62	0.0647715	0.0811343	0.424682	-0.0942518	0.223795	1.06692	0.910054	1.25081	0.491348
HDL_PL	CAVS	Inverse variance weighted	71	0.0640725	0.0709625	0.366575	-0.0750139	0.203159	1.06617	0.927731	1.22527	0.439448
HDL_size	CAVS	Inverse variance weighted	89	-0.0468282	0.0613306	0.445144	-0.167036	0.0733799	0.954251	0.846169	1.07614	0.512044
HDL_TG	CAVS	Inverse variance weighted	60	0.227429	0.0491977	3.79e-06	0.131002	0.323857	1.25537	1.13997	1.38245	2.15e-05
IDL_C	CAVS	Inverse variance weighted	55	0.310056	0.0641701	1.35e-06	0.184283	0.43583	1.3635	1.20236	1.54625	8.4e-06
IDL_C_pct	CAVS	Inverse variance weighted	67	-0.123184	0.0691324	0.074773	-0.258684	0.0123156	0.884101	0.772067	1.01239	0.10941
IDL_CE	CAVS	Inverse variance weighted	54	0.323127	0.06336	3.4e-07	0.198941	0.447312	1.38144	1.22011	1.5641	2.26e-06
IDL_CE_pct	CAVS	Inverse variance weighted	54	-0.155188	0.0764646	0.0424032	-0.305059	-0.00531747	0.856254	0.73708	0.994697	0.0691658
IDL_FC	CAVS	Inverse variance weighted	52	0.306809	0.06857	7.66e-06	0.172411	0.441206	1.35908	1.18817	1.55458	4.01e-05
IDL_FC_pct	CAVS	Inverse variance weighted	37	-0.224958	0.124293	0.0703118	-0.468573	0.0186568	0.79855	0.625895	1.01883	0.105203
IDL_L	CAVS	Inverse variance weighted	52	0.335163	0.0593608	1.64e-08	0.218816	0.45151	1.39817	1.2446	1.57068	1.63e-07
IDL_P	CAVS	Inverse variance weighted	42	0.342051	0.0599688	1.17e-08	0.224512	0.45959	1.40783	1.25171	1.58342	1.23e-07
IDL_PL	CAVS	Inverse variance weighted	55	0.346107	0.0539346	1.39e-10	0.240395	0.451819	1.41355	1.27175	1.57117	2.77e-09
IDL_PL_pct	CAVS	Inverse variance weighted	44	0.12662	0.0711939	0.075317	-0.0129196	0.266161	1.13499	0.987163	1.30494	0.109402
IDL_TG	CAVS	Inverse variance weighted	58	0.249291	0.0669455	0.000196248	0.118078	0.380505	1.28312	1.12533	1.46302	0.000565991
IDL_TG_pct	CAVS	Inverse variance weighted	67	0.121647	0.0659391	0.0650606	-0.00759345	0.250888	1.12936	0.992435	1.28517	0.0980838
Ile	CAVS	Inverse variance weighted	8	0.416228	0.274209	0.129034	-0.121221	0.953677	1.51623	0.885838	2.59523	0.175875
L_HDL_C	CAVS	Inverse variance weighted	93	-0.0117143	0.0598643	0.84486	-0.129048	0.10562	0.988354	0.878932	1.1114	0.894294
L_HDL_C_pct	CAVS	Inverse variance weighted	78	-0.10608	0.0650623	0.10301	-0.233602	0.0214424	0.899353	0.791677	1.02167	0.146422
L_HDL_CE	CAVS	Inverse variance weighted	95	-0.0188047	0.0590434	0.750114	-0.13453	0.0969204	0.981371	0.874127	1.10177	0.811265
L_HDL_CE_pct	CAVS	Inverse variance weighted	63	-0.155036	0.0732084	0.0341977	-0.298524	-0.0115474	0.856385	0.741912	0.988519	0.0567111
L_HDL_FC	CAVS	Inverse variance weighted	89	-0.0332931	0.0608394	0.584221	-0.152538	0.0859521	0.967255	0.858526	1.08975	0.649497
L_HDL_FC_pct	CAVS	Inverse variance weighted	61	0.121585	0.0613307	0.0474287	0.00137699	0.241793	1.12929	1.00138	1.27353	0.0761154
L_HDL_L	CAVS	Inverse variance weighted	91	-0.0569267	0.0631933	0.367676	-0.180786	0.0669322	0.944663	0.834614	1.06922	0.435522
L_HDL_P	CAVS	Inverse variance weighted	89	-0.0576824	0.0639092	0.366755	-0.182944	0.0675796	0.94395	0.832814	1.06992	0.437031
L_HDL_PL	CAVS	Inverse variance weighted	79	-0.0266492	0.0650901	0.682231	-0.154226	0.100927	0.973703	0.857079	1.1062	0.74188
L_HDL_PL_pct	CAVS	Inverse variance weighted	65	-0.158067	0.081565	0.0526322	-0.317934	0.00180043	0.853793	0.727651	1.0018	0.0818266
L_HDL_TG_pct	CAVS	Inverse variance weighted	70	0.183907	0.0554757	0.000916157	0.0751743	0.292639	1.2019	1.07807	1.33996	0.00217042
L_LDL_C	CAVS	Inverse variance weighted	44	0.375708	0.0698436	7.48e-08	0.238815	0.512602	1.45602	1.26974	1.66963	5.95e-07
L_LDL_C_pct	CAVS	Inverse variance weighted	56	0.000578287	0.0903592	0.994894	-0.176526	0.177682	1.00058	0.838177	1.19445	0.999918
L_LDL_CE	CAVS	Inverse variance weighted	42	0.406527	0.0678113	2.04e-09	0.273617	0.539438	1.50159	1.31471	1.71504	2.71e-08
L_LDL_FC	CAVS	Inverse variance weighted	48	0.401435	0.0737335	5.2e-08	0.256918	0.545953	1.49397	1.29294	1.72625	4.31e-07
L_LDL_FC_pct	CAVS	Inverse variance weighted	76	-0.0974967	0.0643736	0.129888	-0.223669	0.0286755	0.907105	0.79958	1.02909	0.175834
L_LDL_L	CAVS	Inverse variance weighted	43	0.374884	0.0670974	2.31e-08	0.243373	0.506395	1.45482	1.27554	1.6593	2.19e-07
L_LDL_P	CAVS	Inverse variance weighted	50	0.399881	0.0600708	2.8e-11	0.282142	0.51762	1.49165	1.32597	1.67803	7.96e-10
L_LDL_PL	CAVS	Inverse variance weighted	41	0.370076	0.0698915	1.19e-07	0.233089	0.507064	1.44784	1.26249	1.66041	8.77e-07
L_LDL_TG	CAVS	Inverse variance weighted	61	0.257906	0.0656963	8.65e-05	0.129141	0.386671	1.29422	1.13785	1.47207	0.000296784
L_LDL_TG_pct	CAVS	Inverse variance weighted	57	0.0858536	0.0696216	0.217521	-0.0506047	0.222312	1.08965	0.950654	1.24896	0.281082
L_VLDL_C	CAVS	Inverse variance weighted	60	0.255052	0.0747518	0.00064491	0.108539	0.401566	1.29053	1.11465	1.49416	0.00164535
L_VLDL_C_pct	CAVS	Inverse variance weighted	47	0.232338	0.10052	0.0208135	0.0353178	0.429358	1.26155	1.03595	1.53627	0.0369812
L_VLDL_CE	CAVS	Inverse variance weighted	61	0.32446	0.0738443	1.11e-05	0.179725	0.469195	1.38328	1.19689	1.59871	5.52e-05
L_VLDL_CE_pct	CAVS	Inverse variance weighted	52	0.162431	0.0997985	0.103611	-0.0331736	0.358037	1.17637	0.967371	1.43052	0.146231
L_VLDL_FC	CAVS	Inverse variance weighted	59	0.273964	0.0722317	0.000148925	0.13239	0.415539	1.31517	1.14155	1.51519	0.000442329
L_VLDL_L	CAVS	Inverse variance weighted	58	0.292399	0.078835	0.000208083	0.137882	0.446915	1.33964	1.14784	1.56348	0.00059155
L_VLDL_P	CAVS	Inverse variance weighted	57	0.287253	0.0752765	0.000135649	0.139711	0.434795	1.33276	1.14994	1.54465	0.000415295
L_VLDL_PL	CAVS	Inverse variance weighted	58	0.269215	0.0688061	9.13e-05	0.134355	0.404075	1.30894	1.1438	1.49792	0.000307944
L_VLDL_PL_pct	CAVS	Inverse variance weighted	70	0.226748	0.0659907	0.000590233	0.0974065	0.35609	1.25451	1.10231	1.42774	0.00152541
L_VLDL_TG	CAVS	Inverse variance weighted	60	0.257334	0.0775427	0.000904648	0.105351	0.409318	1.29348	1.1111	1.50579	0.00219543
L_VLDL_TG_pct	CAVS	Inverse variance weighted	49	-0.312037	0.0819822	0.000141142	-0.472722	-0.151352	0.731954	0.623303	0.859545	0.000425565
LA	CAVS	Inverse variance weighted	45	0.25966	0.0946787	0.00609669	0.0740895	0.44523	1.29649	1.0769	1.56085	0.011779
LA_pct	CAVS	Inverse variance weighted	32	-0.329534	0.166926	0.0483673	-0.656709	-0.00235818	0.719259	0.518555	0.997645	0.0770007
Lactate	CAVS	Inverse variance weighted	10	0.0251871	0.289084	0.93057	-0.541417	0.591791	1.02551	0.581923	1.80722	0.9595
LDL_C	CAVS	Inverse variance weighted	43	0.373455	0.0696213	8.14e-08	0.236997	0.509913	1.45274	1.26744	1.66515	6.23e-07
LDL_CE	CAVS	Inverse variance weighted	41	0.405202	0.0688749	4.02e-09	0.270207	0.540197	1.49961	1.31024	1.71634	5e-08
LDL_FC	CAVS	Inverse variance weighted	44	0.372974	0.0679767	4.09e-08	0.23974	0.506208	1.45205	1.27092	1.65899	3.7e-07
LDL_L	CAVS	Inverse variance weighted	42	0.385946	0.0662532	5.7e-09	0.25609	0.515803	1.47101	1.29187	1.67498	6.67e-08
LDL_P	CAVS	Inverse variance weighted	51	0.393629	0.0651239	1.5e-09	0.265986	0.521271	1.48235	1.30472	1.68417	2.13e-08
LDL_PL	CAVS	Inverse variance weighted	45	0.33863	0.0642779	1.38e-07	0.212645	0.464614	1.40302	1.23695	1.5914	9.81e-07
LDL_size	CAVS	Inverse variance weighted	29	0.193553	0.177965	0.276776	-0.155259	0.542365	1.21355	0.856194	1.72007	0.346406
LDL_TG	CAVS	Inverse variance weighted	64	0.253103	0.0623569	4.93e-05	0.130884	0.375323	1.28802	1.13984	1.45546	0.00018168
Leu	CAVS	Inverse variance weighted	13	0.352348	0.221602	0.111834	-0.0819925	0.786688	1.4224	0.921279	2.19611	0.15563
M_HDL_C	CAVS	Inverse variance weighted	82	0.00463936	0.0783417	0.952777	-0.14891	0.158189	1.00465	0.861646	1.17139	0.972321
M_HDL_C_pct	CAVS	Inverse variance weighted	81	-0.190735	0.0655246	0.00360404	-0.319163	-0.0623065	0.826352	0.726757	0.939595	0.00739385
M_HDL_CE	CAVS	Inverse variance weighted	81	-0.0335558	0.0811558	0.67926	-0.192621	0.12551	0.967001	0.824794	1.13373	0.742707
M_HDL_CE_pct	CAVS	Inverse variance weighted	69	-0.213634	0.0619835	0.000567638	-0.335122	-0.0921462	0.807644	0.715251	0.911972	0.00148631
M_HDL_FC	CAVS	Inverse variance weighted	76	0.0432479	0.0769497	0.574097	-0.107574	0.194069	1.0442	0.89801	1.21418	0.641827
M_HDL_FC_pct	CAVS	Inverse variance weighted	79	0.0756543	0.0688093	0.271559	-0.0592118	0.21052	1.07859	0.942507	1.23432	0.342027
M_HDL_L	CAVS	Inverse variance weighted	66	0.0716773	0.0850964	0.399616	-0.0951116	0.238466	1.07431	0.909271	1.2693	0.46505
M_HDL_P	CAVS	Inverse variance weighted	71	0.0722577	0.074802	0.334051	-0.0743543	0.21887	1.07493	0.928343	1.24467	0.40783
M_HDL_PL_pct	CAVS	Inverse variance weighted	75	0.132023	0.0774635	0.0883205	-0.0198055	0.283851	1.14113	0.980389	1.32824	0.127361
M_HDL_TG	CAVS	Inverse variance weighted	56	0.214259	0.0502132	1.98e-05	0.115842	0.312677	1.23894	1.12282	1.36708	8.76e-05
M_HDL_TG_pct	CAVS	Inverse variance weighted	69	0.187365	0.0615805	0.00234542	0.0666672	0.308063	1.20607	1.06894	1.36079	0.00507324
M_LDL_C_pct	CAVS	Inverse variance weighted	32	0.0224935	0.121177	0.852739	-0.215014	0.260001	1.02275	0.806531	1.29693	0.897857
M_LDL_CE_pct	CAVS	Inverse variance weighted	39	0.182046	0.0852704	0.0327674	0.0149157	0.349176	1.19967	1.01503	1.4179	0.0557326
M_LDL_FC	CAVS	Inverse variance weighted	48	0.326804	0.0719132	5.51e-06	0.185854	0.467754	1.38653	1.20425	1.5964	2.96e-05
M_LDL_FC_pct	CAVS	Inverse variance weighted	75	-0.158214	0.0591928	0.00752097	-0.274231	-0.0421956	0.853667	0.760156	0.958682	0.0143911
M_LDL_TG	CAVS	Inverse variance weighted	63	0.247182	0.0663005	0.000192847	0.117233	0.377131	1.28041	1.12438	1.4581	0.000564361
M_LDL_TG_pct	CAVS	Inverse variance weighted	53	-0.0127737	0.0814169	0.87533	-0.172351	0.146803	0.987308	0.841684	1.15813	0.916793
M_VLDL_C	CAVS	Inverse variance weighted	44	0.398631	0.0553998	6.22e-13	0.290048	0.507215	1.48978	1.33649	1.66066	4.13e-11
M_VLDL_C_pct	CAVS	Inverse variance weighted	63	0.0907772	0.081643	0.26619	-0.0692431	0.250797	1.09502	0.9331	1.28505	0.3374
M_VLDL_CE	CAVS	Inverse variance weighted	44	0.352155	0.0642005	4.13e-08	0.226322	0.477988	1.42213	1.25398	1.61283	3.57e-07
M_VLDL_CE_pct	CAVS	Inverse variance weighted	70	0.00210309	0.0727904	0.97695	-0.140566	0.144772	1.00211	0.868866	1.15578	0.986869
M_VLDL_FC_pct	CAVS	Inverse variance weighted	53	0.168228	0.0832609	0.0433326	0.00503645	0.331419	1.18321	1.00505	1.39294	0.0701072
M_VLDL_L	CAVS	Inverse variance weighted	51	0.327418	0.0802744	4.53e-05	0.17008	0.484755	1.38738	1.1854	1.62378	0.000170089
M_VLDL_PL_pct	CAVS	Inverse variance weighted	53	0.245277	0.0676416	0.000287703	0.1127	0.377855	1.27798	1.1193	1.45915	0.000795179
M_VLDL_TG	CAVS	Inverse variance weighted	58	0.303335	0.069713	1.35e-05	0.166697	0.439972	1.35437	1.1814	1.55266	6.55e-05
M_VLDL_TG_pct	CAVS	Inverse variance weighted	62	-0.118634	0.0803428	0.139783	-0.276106	0.0388378	0.888133	0.758732	1.0396	0.185446
MUFA	CAVS	Inverse variance weighted	56	0.304672	0.0719471	2.29e-05	0.163656	0.445689	1.35618	1.17781	1.56157	9.49e-05
MUFA_pct	CAVS	Inverse variance weighted	56	0.201381	0.0775164	0.00937909	0.0494491	0.353313	1.22309	1.05069	1.42378	0.0174434
non_HDL_C	CAVS	Inverse variance weighted	44	0.417073	0.0635112	5.14e-11	0.292591	0.541554	1.51751	1.33989	1.71868	1.28e-09
Omega_3	CAVS	Inverse variance weighted	44	0.312206	0.0481729	9.11e-11	0.217787	0.406625	1.36644	1.24332	1.50174	2.01e-09
Omega_6_by_Omega_3	CAVS	Inverse variance weighted	33	-0.372782	0.0771437	1.35e-06	-0.523984	-0.221581	0.688815	0.592157	0.801251	8.14e-06
Omega_6_pct	CAVS	Inverse variance weighted	45	-0.296585	0.0900347	0.000987304	-0.473053	-0.120117	0.743352	0.623097	0.886817	0.00231145
Phe	CAVS	Inverse variance weighted	6	-0.0776261	0.114963	0.49953	-0.302953	0.147701	0.92531	0.738634	1.15917	0.56481
Phosphatidylc	CAVS	Inverse variance weighted	56	0.20501	0.0783751	0.00890296	0.0513951	0.358626	1.22754	1.05274	1.43136	0.0168732
Phosphoglyc	CAVS	Inverse variance weighted	55	0.222128	0.0762097	0.00356043	0.0727566	0.371499	1.24873	1.07547	1.44991	0.00738048
PUFA_by_MUFA	CAVS	Inverse variance weighted	52	-0.173498	0.0898626	0.0535193	-0.349629	0.00263236	0.840719	0.70495	1.00264	0.0825608
PUFA_pct	CAVS	Inverse variance weighted	42	-0.228631	0.117766	0.0522099	-0.459453	0.00219053	0.795622	0.631629	1.00219	0.0818092
Remnant_C	CAVS	Inverse variance weighted	48	0.415972	0.05923	2.17e-12	0.299881	0.532063	1.51584	1.3497	1.70244	1.08e-10
S_HDL_C_pct	CAVS	Inverse variance weighted	53	-0.156418	0.0700859	0.0256277	-0.293787	-0.0190499	0.855201	0.745436	0.98113	0.045132
S_HDL_CE_pct	CAVS	Inverse variance weighted	51	-0.207911	0.0675303	0.00207854	-0.34027	-0.0755512	0.81228	0.711578	0.927232	0.00454538
S_HDL_FC_pct	CAVS	Inverse variance weighted	60	0.207535	0.0575092	0.000307708	0.0948167	0.320253	1.23064	1.09946	1.37748	0.00083882
S_HDL_L	CAVS	Inverse variance weighted	43	0.222481	0.0851722	0.00899799	0.0555434	0.389418	1.24917	1.05711	1.47612	0.0168925
S_HDL_PL	CAVS	Inverse variance weighted	48	0.191353	0.090356	0.0341948	0.0142552	0.368451	1.21089	1.01436	1.44549	0.0571829
S_HDL_TG	CAVS	Inverse variance weighted	69	0.217841	0.0567062	0.000122245	0.106697	0.328986	1.24339	1.1126	1.38956	0.000380106
S_HDL_TG_pct	CAVS	Inverse variance weighted	84	0.172542	0.0568817	0.00241854	0.061054	0.28403	1.18832	1.06296	1.32847	0.00517517
S_LDL_C_pct	CAVS	Inverse variance weighted	28	0.211291	0.138164	0.126197	-0.0595113	0.482093	1.23527	0.942225	1.61946	0.173195
S_LDL_CE_pct	CAVS	Inverse variance weighted	41	0.205375	0.0655695	0.00173515	0.076859	0.333891	1.22799	1.07989	1.39639	0.00387972
S_LDL_FC	CAVS	Inverse variance weighted	50	0.346977	0.0745882	3.29e-06	0.200784	0.49317	1.41478	1.22236	1.6375	1.93e-05
S_LDL_FC_pct	CAVS	Inverse variance weighted	64	-0.171425	0.0574251	0.00283404	-0.283978	-0.0588715	0.842464	0.752783	0.942828	0.00599973
S_LDL_PL	CAVS	Inverse variance weighted	47	0.397925	0.0585673	1.09e-11	0.283133	0.512717	1.48873	1.32728	1.66982	3.62e-10
S_LDL_PL_pct	CAVS	Inverse variance weighted	43	-0.211828	0.0686522	0.00203192	-0.346386	-0.0772698	0.809104	0.707239	0.92564	0.00449281
S_LDL_TG	CAVS	Inverse variance weighted	60	0.27568	0.0667066	3.58e-05	0.144936	0.406425	1.31743	1.15597	1.50144	0.000137004
S_LDL_TG_pct	CAVS	Inverse variance weighted	65	0.16505	0.0682789	0.0156366	0.0312231	0.298877	1.17945	1.03172	1.34834	0.0285476
S_VLDL_C_pct	CAVS	Inverse variance weighted	50	0.128317	0.0851852	0.131984	-0.0386465	0.29528	1.13691	0.962091	1.3435	0.177465
S_VLDL_CE_pct	CAVS	Inverse variance weighted	55	0.183602	0.0843345	0.0294752	0.0183066	0.348898	1.20154	1.01848	1.4175	0.051005
S_VLDL_FC_pct	CAVS	Inverse variance weighted	58	0.00240157	0.0807687	0.976279	-0.155905	0.160708	1.0024	0.85564	1.17434	0.991222
S_VLDL_L	CAVS	Inverse variance weighted	67	0.280238	0.0646012	1.44e-05	0.153619	0.406856	1.32344	1.16605	1.50209	6.66e-05
S_VLDL_P	CAVS	Inverse variance weighted	66	0.275963	0.0646986	2e-05	0.149154	0.402773	1.3178	1.16085	1.49597	8.65e-05
S_VLDL_PL_pct	CAVS	Inverse variance weighted	56	0.0202066	0.0796796	0.799806	-0.135965	0.176379	1.02041	0.872873	1.19289	0.860332
S_VLDL_TG	CAVS	Inverse variance weighted	71	0.234839	0.056648	3.39e-05	0.123809	0.345869	1.2647	1.1318	1.41322	0.000132276
S_VLDL_TG_pct	CAVS	Inverse variance weighted	55	-0.103798	0.0822449	0.206925	-0.264998	0.0574015	0.901407	0.767207	1.05908	0.269138
SFA	CAVS	Inverse variance weighted	45	0.331032	0.0853069	0.000104251	0.16383	0.498233	1.3924	1.17801	1.64581	0.000345766
SFA_pct	CAVS	Inverse variance weighted	19	0.454206	0.164729	0.00582834	0.131336	0.777075	1.57492	1.14035	2.1751	0.0114836
Sphingomyelins	CAVS	Inverse variance weighted	53	0.275545	0.0756322	0.000269252	0.127305	0.423784	1.31725	1.13576	1.52773	0.000754664
TG_by_PG	CAVS	Inverse variance weighted	82	0.161026	0.0634579	0.011164	0.0366484	0.285404	1.17472	1.03733	1.3303	0.0205707
Total_BCAA	CAVS	Inverse variance weighted	12	0.445236	0.199768	0.0258297	0.0536902	0.836782	1.56086	1.05516	2.30892	0.0450887
Total_C	CAVS	Inverse variance weighted	52	0.405347	0.0652784	5.32e-10	0.277401	0.533292	1.49982	1.3197	1.70453	8.82e-09
Total_CE	CAVS	Inverse variance weighted	54	0.384783	0.0664119	6.88e-09	0.254616	0.51495	1.4693	1.28997	1.67356	7.61e-08
Total_FA	CAVS	Inverse variance weighted	56	0.289676	0.0717557	5.41e-05	0.149035	0.430317	1.33599	1.16071	1.53774	0.000192248
Total_FC	CAVS	Inverse variance weighted	50	0.419897	0.0555399	4.02e-14	0.311038	0.528755	1.5218	1.36484	1.69682	8e-12
Total_P	CAVS	Inverse variance weighted	57	0.117786	0.0762849	0.12258	-0.031732	0.267305	1.125	0.968766	1.30644	0.169399
Total_PL	CAVS	Inverse variance weighted	55	0.30642	0.0755908	5.04e-05	0.158262	0.454578	1.35855	1.17147	1.57551	0.000182356
Total_TG	CAVS	Inverse variance weighted	63	0.281598	0.0647422	1.36e-05	0.154703	0.408493	1.32525	1.16731	1.50455	6.44e-05
Tyr	CAVS	Inverse variance weighted	23	0.270742	0.0970078	0.00525565	0.0806069	0.460878	1.31094	1.08394	1.58546	0.0105644
Unsaturation	CAVS	Inverse variance weighted	41	0.183403	0.0851107	0.0311713	0.0165863	0.35022	1.2013	1.01672	1.41938	0.0534749
Val	CAVS	Inverse variance weighted	18	0.340287	0.162287	0.0360089	0.0222053	0.658369	1.40535	1.02245	1.93164	0.0592212
VLDL_FC	CAVS	Inverse variance weighted	63	0.309125	0.0679331	5.35e-06	0.175976	0.442274	1.36223	1.19241	1.55624	2.96e-05
VLDL_L	CAVS	Inverse variance weighted	57	0.313711	0.0707692	9.3e-06	0.175003	0.452419	1.36849	1.19125	1.57211	4.75e-05
VLDL_P	CAVS	Inverse variance weighted	66	0.326043	0.0656082	6.71e-07	0.197451	0.454635	1.38547	1.21829	1.5756	4.31e-06
VLDL_PL	CAVS	Inverse variance weighted	61	0.287065	0.0684577	2.75e-05	0.152888	0.421242	1.33251	1.16519	1.52385	0.00010945
VLDL_size	CAVS	Inverse variance weighted	65	0.114429	0.0680539	0.0926753	-0.0189563	0.247815	1.12123	0.981222	1.28122	0.132679
VLDL_TG	CAVS	Inverse variance weighted	61	0.260448	0.067133	0.000104639	0.128867	0.392028	1.29751	1.13754	1.47998	0.000335857
XL_HDL_C	CAVS	Inverse variance weighted	80	0.0315984	0.0643527	0.623412	-0.0945328	0.15773	1.0321	0.909798	1.17085	0.685409
XL_HDL_CE	CAVS	Inverse variance weighted	83	0.0494518	0.0663203	0.455878	-0.0805359	0.17944	1.05069	0.922622	1.19655	0.521378
XL_HDL_CE_pct	CAVS	Inverse variance weighted	35	-0.167044	0.092892	0.0721357	-0.349112	0.0150243	0.846162	0.705314	1.01514	0.107127
XL_HDL_FC	CAVS	Inverse variance weighted	68	0.0812261	0.0606768	0.180679	-0.0377004	0.200153	1.08462	0.963001	1.22159	0.238113
XL_HDL_FC_pct	CAVS	Inverse variance weighted	71	-6.17e-05	0.0619416	0.999205	-0.121467	0.121344	0.999938	0.88562	1.12901	0.999205
XL_HDL_L	CAVS	Inverse variance weighted	77	-0.0375432	0.0716769	0.600428	-0.17803	0.102943	0.963153	0.836917	1.10843	0.663807
XL_HDL_P	CAVS	Inverse variance weighted	76	0.0703765	0.0677895	0.299195	-0.062491	0.203244	1.07291	0.939422	1.22537	0.372124
XL_HDL_PL	CAVS	Inverse variance weighted	72	-0.0570422	0.0658231	0.386162	-0.186056	0.0719711	0.944554	0.830228	1.07462	0.452037
XL_HDL_PL_pct	CAVS	Inverse variance weighted	60	-0.113956	0.0713098	0.110035	-0.253723	0.0258115	0.892297	0.775907	1.02615	0.154203
XL_HDL_TG	CAVS	Inverse variance weighted	53	0.239784	0.0708994	0.00071952	0.100821	0.378747	1.27097	1.10608	1.46045	0.00178981
XL_HDL_TG_pct	CAVS	Inverse variance weighted	67	0.19849	0.0598299	0.000908061	0.081223	0.315756	1.21956	1.08461	1.3713	0.00217716
XL_VLDL_C	CAVS	Inverse variance weighted	56	0.317015	0.075277	2.54e-05	0.169472	0.464558	1.37302	1.18468	1.59131	0.000103155
XL_VLDL_C_pct	CAVS	Inverse variance weighted	62	0.0710559	0.0959541	0.458985	-0.117014	0.259126	1.07364	0.889573	1.2958	0.521931
XL_VLDL_CE	CAVS	Inverse variance weighted	63	0.263925	0.0734147	0.000324396	0.120033	0.407818	1.30203	1.12753	1.50353	0.000872362
XL_VLDL_CE_pct	CAVS	Inverse variance weighted	62	0.00766292	0.0991172	0.938376	-0.186607	0.201933	1.00769	0.82977	1.22377	0.962561
XL_VLDL_FC	CAVS	Inverse variance weighted	52	0.296098	0.073562	5.69e-05	0.151917	0.44028	1.3446	1.16406	1.55314	0.000198651
XL_VLDL_FC_pct	CAVS	Inverse variance weighted	45	0.127551	0.114609	0.265741	-0.0970822	0.352184	1.13604	0.907481	1.42217	0.33899
XL_VLDL_L	CAVS	Inverse variance weighted	59	0.280895	0.0662391	2.23e-05	0.151066	0.410724	1.32431	1.16307	1.50791	9.44e-05
XL_VLDL_P	CAVS	Inverse variance weighted	60	0.276287	0.064607	1.9e-05	0.149658	0.402917	1.31823	1.16144	1.49618	8.59e-05
XL_VLDL_PL	CAVS	Inverse variance weighted	56	0.280771	0.0725666	0.000109218	0.13854	0.423001	1.32415	1.1486	1.52654	0.00034499
XL_VLDL_TG	CAVS	Inverse variance weighted	67	0.231675	0.0714272	0.00118068	0.0916773	0.371672	1.26071	1.09601	1.45016	0.00270064
XL_VLDL_TG_pct	CAVS	Inverse variance weighted	50	-0.185367	0.0999472	0.0636462	-0.381263	0.0105294	0.830799	0.682998	1.01059	0.0966839
XS_VLDL_C	CAVS	Inverse variance weighted	55	0.35679	0.0478806	9.22e-14	0.262945	0.450636	1.42874	1.30075	1.56931	9.17e-12
XS_VLDL_C_pct	CAVS	Inverse variance weighted	59	-0.0752555	0.0757241	0.320314	-0.223675	0.0731637	0.927506	0.799575	1.07591	0.393473
XS_VLDL_CE	CAVS	Inverse variance weighted	54	0.336972	0.0480298	2.28e-12	0.242834	0.431111	1.4007	1.27486	1.53897	9.07e-11
XS_VLDL_CE_pct	CAVS	Inverse variance weighted	64	-0.0860429	0.0712785	0.22738	-0.225749	0.053663	0.917555	0.797918	1.05513	0.291926
XS_VLDL_FC_pct	CAVS	Inverse variance weighted	42	0.0890125	0.0998232	0.372553	-0.106641	0.284666	1.09309	0.898848	1.32932	0.438687
XS_VLDL_PL_pct	CAVS	Inverse variance weighted	54	0.140542	0.0783929	0.0730057	-0.0131077	0.294193	1.1509	0.986978	1.34204	0.107616
XS_VLDL_TG	CAVS	Inverse variance weighted	72	0.216999	0.0636283	0.000648637	0.0922875	0.34171	1.24234	1.09668	1.40735	0.00163391
XS_VLDL_TG_pct	CAVS	Inverse variance weighted	60	0.0729808	0.0727265	0.315621	-0.0695631	0.215525	1.07571	0.932801	1.24051	0.390116
XXL_VLDL_C	CAVS	Inverse variance weighted	61	0.258662	0.0730896	0.000401692	0.115406	0.401918	1.2952	1.12233	1.49469	0.00106582
XXL_VLDL_C_pct	CAVS	Inverse variance weighted	21	0.591406	0.181048	0.00108863	0.236551	0.946261	1.80653	1.26687	2.57606	0.00251903
XXL_VLDL_CE	CAVS	Inverse variance weighted	60	0.254453	0.0655824	0.000104497	0.125912	0.382995	1.28976	1.13418	1.46667	0.0003409
XXL_VLDL_CE_pct	CAVS	Inverse variance weighted	19	0.486434	0.173778	0.0051234	0.145829	0.827038	1.62651	1.157	2.28654	0.0104036
XXL_VLDL_FC	CAVS	Inverse variance weighted	63	0.201985	0.0727458	0.0054932	0.0594037	0.344567	1.22383	1.0612	1.41138	0.0109315
XXL_VLDL_FC_pct	CAVS	Inverse variance weighted	23	0.262664	0.176528	0.136766	-0.0833311	0.608658	1.30039	0.920046	1.83796	0.18266
XXL_VLDL_L	CAVS	Inverse variance weighted	59	0.192017	0.0811867	0.0180239	0.0328909	0.351143	1.21169	1.03344	1.42069	0.0323131
XXL_VLDL_P	CAVS	Inverse variance weighted	59	0.245913	0.0728358	0.00073476	0.103155	0.388671	1.27879	1.10866	1.47502	0.00180515
XXL_VLDL_PL	CAVS	Inverse variance weighted	63	0.221178	0.0754247	0.00336319	0.0733454	0.36901	1.24755	1.0761	1.4463	0.00704499
XXL_VLDL_PL_pct	CAVS	Inverse variance weighted	34	0.217182	0.0791882	0.00609546	0.0619728	0.37239	1.24257	1.06393	1.4512	0.0118921
XXL_VLDL_TG	CAVS	Inverse variance weighted	54	0.186447	0.0878845	0.0338794	0.0141937	0.358701	1.20496	1.01429	1.43147	0.0571357
XXL_VLDL_TG_pct	CAVS	Inverse variance weighted	17	-0.372265	0.156598	0.0174444	-0.679197	-0.0653333	0.689171	0.507024	0.936755	0.0315586
SBP	CAVS	Inverse variance weighted	423	0.0229923	0.00369358	4.82e-10	0.0157529	0.0302318	1.02326	1.01588	1.03069	8.72e-09
