# Supplementary material for: Type 2 Diabetes, Circulating Metabolites, and Calcific Aortic Valve Stenosis: A Mendelian Randomization Study
Source: Metabolites. 2024 Jul 13;14(7):385. doi: 10.3390/metabo14070385 (PMC11278608; doi:10.3390/metabo14070385)
Supplement: Supplementary file 1 [file metabolites-14-00385-s001.zip › Table S6.xlsx]

## Sheet: Supplementary Table 6
Table S6. Horizontal pleiotropy tests for the effects of T2D on mediators.
exposure	outcome	Egger_intercept	SE	pval
T2D	HDL_TG	0.0014122	0.00153786	0.360573
T2D	IDL_TG	0.00172023	0.0016602	0.302466
T2D	L_HDL_CE_pct	-0.00394188	0.00176839	0.0279806
T2D	L_HDL_TG_pct	0.00321122	0.00164782	0.0540439
T2D	L_LDL_TG	0.00171781	0.00162477	0.292772
T2D	L_VLDL_C	0.00191681	0.00178131	0.284363
T2D	L_VLDL_CE	0.00126542	0.00182012	0.488413
T2D	L_VLDL_FC	0.00209641	0.00188842	0.269476
T2D	L_VLDL_L	0.00252413	0.0018271	0.170086
T2D	L_VLDL_P	0.00264824	0.00183266	0.151457
T2D	L_VLDL_PL	0.00287464	0.00179041	0.111429
T2D	L_VLDL_PL_pct	0.0030167	0.00180557	0.0977167
T2D	L_VLDL_TG	0.00227727	0.00187256	0.226689
T2D	LDL_TG	0.00112954	0.00166102	0.497971
T2D	M_HDL_C_pct	-0.00274486	0.00177565	0.125211
T2D	M_HDL_CE_pct	-0.00267802	0.00182547	0.145356
T2D	M_HDL_TG	0.00208432	0.00157947	0.189801
T2D	M_HDL_TG_pct	0.00204242	0.00174829	0.245406
T2D	M_LDL_FC_pct	-0.00209057	0.00175054	0.235152
T2D	M_LDL_TG	0.000919362	0.0017562	0.601721
T2D	M_VLDL_TG	0.00163083	0.00185217	0.3806
T2D	MUFA	0.000621182	0.00179265	0.729635
T2D	MUFA_pct	0.00161079	0.00178574	0.369124
T2D	Omega_3	0.00126644	0.00157409	0.422798
T2D	Omega_6_by_Omega_3	-0.00206713	0.00152752	0.178722
T2D	Omega_6_pct	-0.00200835	0.00188506	0.289092
T2D	S_HDL_C_pct	-0.000944061	0.00178848	0.598682
T2D	S_HDL_CE_pct	-9.81e-05	0.0017515	0.955443
T2D	S_HDL_TG	0.00271747	0.00170409	0.113849
T2D	S_HDL_TG_pct	0.00196688	0.00182671	0.284116
T2D	S_LDL_CE_pct	9.07e-06	0.00161862	0.995541
T2D	S_LDL_FC_pct	-0.00079375	0.00171425	0.64431
T2D	S_LDL_PL_pct	-0.000411301	0.00166832	0.805735
T2D	S_LDL_TG	0.00172887	0.00178872	0.336015
T2D	S_LDL_TG_pct	0.000696033	0.00187766	0.711607
T2D	S_VLDL_L	0.00138586	0.00168786	0.413448
T2D	S_VLDL_P	0.00151532	0.00171584	0.37916
T2D	S_VLDL_TG	0.00199568	0.00182803	0.277457
T2D	SFA	-0.000480486	0.00171189	0.779491
T2D	SFA_pct	0.001069	0.00162299	0.511491
T2D	TG_by_PG	0.00271326	0.00179821	0.134454
T2D	Total_BCAA	0.00354933	0.00158164	0.0268109
T2D	Total_FA	-0.000148208	0.00160413	0.926558
T2D	Total_TG	0.00244923	0.00178976	0.174143
T2D	Tyr	0.00518517	0.00173315	0.00341211
T2D	Val	0.00371687	0.00161548	0.023289
T2D	VLDL_FC	0.00100745	0.0018772	0.592583
T2D	VLDL_L	0.00211439	0.00173015	0.224438
T2D	VLDL_P	0.00138747	0.00176697	0.434025
T2D	VLDL_PL	0.000835797	0.00181358	0.645848
T2D	VLDL_TG	0.00252703	0.00182232	0.168524
T2D	XL_HDL_TG_pct	0.00320687	0.00167862	0.0588597
T2D	XL_VLDL_C	0.00241624	0.00174447	0.16899
T2D	XL_VLDL_CE	0.00116783	0.00180558	0.519164
T2D	XL_VLDL_FC	0.00246513	0.00182892	0.180632
T2D	XL_VLDL_L	0.00280125	0.00183708	0.130363
T2D	XL_VLDL_P	0.00298628	0.00183287	0.106305
T2D	XL_VLDL_PL	0.00269999	0.00181165	0.139188
T2D	XL_VLDL_TG	0.00285561	0.00188511	0.132879
T2D	XS_VLDL_TG	0.00139283	0.00176024	0.430553
T2D	XXL_VLDL_C	0.00186819	0.00179975	0.301687
T2D	XXL_VLDL_CE	0.00175468	0.00182183	0.33771
T2D	XXL_VLDL_FC	0.00195923	0.00179541	0.27771
T2D	XXL_VLDL_L	0.00186005	0.00182787	0.31125
T2D	XXL_VLDL_P	0.00222789	0.00182961	0.226125
T2D	XXL_VLDL_PL	0.00226353	0.00184049	0.221554
T2D	XXL_VLDL_PL_pct	0.00291616	0.001569	0.065755
T2D	XXL_VLDL_TG	0.00154317	0.0018809	0.413839
T2D	SBP	-0.0011077	0.0145026	0.939293
