# Supplementary material for: Type 2 Diabetes, Circulating Metabolites, and Calcific Aortic Valve Stenosis: A Mendelian Randomization Study
Source: Metabolites. 2024 Jul 13;14(7):385. doi: 10.3390/metabo14070385 (PMC11278608; doi:10.3390/metabo14070385)
Supplement: Supplementary file 1 [file metabolites-14-00385-s001.zip › Table S7.xlsx]

## Sheet: Supplementary Table 7
Table S7. Horizontal pleiotropy tests for the effects of mediators on CAVS.
exposure	outcome	Egger_intercept	SE	pval
HDL_TG	CAVS	0.00585337	0.0049264	0.239611
IDL_TG	CAVS	0.00314669	0.00676538	0.643652
L_HDL_CE_pct	CAVS	0.00421007	0.00647664	0.518108
L_HDL_TG_pct	CAVS	0.0014271	0.00520142	0.784635
L_LDL_TG	CAVS	0.00488355	0.0062942	0.440918
L_VLDL_C	CAVS	0.00324852	0.00737353	0.661165
L_VLDL_CE	CAVS	0.0137406	0.00662931	0.0425774
L_VLDL_FC	CAVS	-0.00338075	0.00702565	0.632216
L_VLDL_L	CAVS	-4.15e-05	0.00733079	0.995506
L_VLDL_P	CAVS	0.00300315	0.00767821	0.697215
L_VLDL_PL	CAVS	-0.00294409	0.00718784	0.683667
L_VLDL_PL_pct	CAVS	-0.00285493	0.00665073	0.669087
L_VLDL_TG	CAVS	0.00199359	0.00740116	0.788607
LDL_TG	CAVS	0.000312838	0.00621005	0.959985
M_HDL_C_pct	CAVS	0.00789437	0.00591986	0.186187
M_HDL_CE_pct	CAVS	0.00989222	0.00590963	0.0988101
M_HDL_TG	CAVS	0.00445906	0.0057298	0.439834
M_HDL_TG_pct	CAVS	-0.0111226	0.00589109	0.0633517
M_LDL_FC_pct	CAVS	0.00257686	0.00515041	0.618353
M_LDL_TG	CAVS	-1.09e-06	0.00679914	0.999873
M_VLDL_TG	CAVS	0.00264912	0.00663358	0.691155
MUFA	CAVS	-0.00203259	0.00639411	0.751799
MUFA_pct	CAVS	-0.00338164	0.00713883	0.637626
Omega_3	CAVS	0.00263595	0.00558437	0.639354
Omega_6_by_Omega_3	CAVS	-0.000557269	0.00854043	0.948393
Omega_6_pct	CAVS	0.00743772	0.00845006	0.383645
S_HDL_C_pct	CAVS	-0.00112933	0.00774201	0.884599
S_HDL_CE_pct	CAVS	-0.0136395	0.00672187	0.0478967
S_HDL_TG	CAVS	-0.0103631	0.00559639	0.0684684
S_HDL_TG_pct	CAVS	-0.0159762	0.00504115	0.00214926
S_LDL_CE_pct	CAVS	0.00967897	0.00787871	0.226622
S_LDL_FC_pct	CAVS	0.00206973	0.00563455	0.714626
S_LDL_PL_pct	CAVS	-0.00747337	0.00773679	0.339731
S_LDL_TG	CAVS	-0.00531144	0.00668924	0.430416
S_LDL_TG_pct	CAVS	-0.00301321	0.00653849	0.646499
S_VLDL_L	CAVS	0.00564909	0.00632075	0.374759
S_VLDL_P	CAVS	0.00510926	0.00631315	0.421338
S_VLDL_TG	CAVS	-0.00684537	0.00527306	0.198548
SFA	CAVS	-7.34e-05	0.00837615	0.993053
SFA_pct	CAVS	-0.0144806	0.0243465	0.55983
TG_by_PG	CAVS	-0.0160556	0.00500014	0.0019054
Total_BCAA	CAVS	0.0303763	0.0173764	0.111015
Total_FA	CAVS	-0.00180341	0.00698482	0.797242
Total_TG	CAVS	-0.00218713	0.00613254	0.722589
Tyr	CAVS	0.0148149	0.00900919	0.114977
Val	CAVS	0.0166351	0.0148021	0.277661
VLDL_FC	CAVS	0.00955578	0.00669557	0.158627
VLDL_L	CAVS	0.0021251	0.00665964	0.750859
VLDL_P	CAVS	0.00648091	0.00646473	0.319876
VLDL_PL	CAVS	0.012425	0.00684107	0.0744156
VLDL_TG	CAVS	-0.00478591	0.00619762	0.443068
XL_HDL_TG_pct	CAVS	-0.00641291	0.00543728	0.242524
XL_VLDL_C	CAVS	-0.000958474	0.00773913	0.901896
XL_VLDL_CE	CAVS	0.0101548	0.00691167	0.146909
XL_VLDL_FC	CAVS	0.00200278	0.00773313	0.796709
XL_VLDL_L	CAVS	-0.00115589	0.0065932	0.861453
XL_VLDL_P	CAVS	-0.00209978	0.0064178	0.744709
XL_VLDL_PL	CAVS	0.00180767	0.00744014	0.808955
XL_VLDL_TG	CAVS	-0.00698188	0.00638137	0.277948
XS_VLDL_TG	CAVS	0.000143158	0.00623583	0.98175
XXL_VLDL_C	CAVS	-0.0082633	0.00681447	0.230112
XXL_VLDL_CE	CAVS	-0.00474501	0.00624589	0.45051
XXL_VLDL_FC	CAVS	-0.0103603	0.00655297	0.119049
XXL_VLDL_L	CAVS	-0.00783744	0.00756087	0.30431
XXL_VLDL_P	CAVS	-0.00558849	0.00681031	0.415296
XXL_VLDL_PL	CAVS	-0.0105665	0.00688186	0.129852
XXL_VLDL_PL_pct	CAVS	-0.00805376	0.00910834	0.383174
XXL_VLDL_TG	CAVS	-0.00395275	0.00815301	0.629839
SBP	CAVS	-0.0047685	0.00285327	0.0954173
