# Supplementary material for: Type 2 Diabetes, Circulating Metabolites, and Calcific Aortic Valve Stenosis: A Mendelian Randomization Study
Source: Metabolites. 2024 Jul 13;14(7):385. doi: 10.3390/metabo14070385 (PMC11278608; doi:10.3390/metabo14070385)
Supplement: Supplementary file 1 [file metabolites-14-00385-s001.zip › Table S8.xlsx]

## Sheet: Supplementary Table 8
Table S8. Heterogeneity tests for the effects of T2D on mediators.
exposure	outcome	method	Q	Q_df	Q_pval
T2D	HDL_TG	Inverse variance weighted	215.481	106	1.84e-09
T2D	IDL_TG	Inverse variance weighted	259.293	108	1.84e-14
T2D	L_HDL_CE_pct	Inverse variance weighted	308.493	104	3.91e-22
T2D	L_HDL_TG_pct	Inverse variance weighted	269.98	104	1.08e-16
T2D	L_LDL_TG	Inverse variance weighted	247.153	108	6.49e-13
T2D	L_VLDL_C	Inverse variance weighted	294.799	106	1.06e-19
T2D	L_VLDL_CE	Inverse variance weighted	308.389	108	3.56e-21
T2D	L_VLDL_FC	Inverse variance weighted	338.95	106	3.65e-26
T2D	L_VLDL_L	Inverse variance weighted	313.678	105	1.19e-22
T2D	L_VLDL_P	Inverse variance weighted	316.645	105	4.36e-23
T2D	L_VLDL_PL	Inverse variance weighted	300.943	104	4.88e-21
T2D	L_VLDL_PL_pct	Inverse variance weighted	317.482	107	1e-22
T2D	L_VLDL_TG	Inverse variance weighted	331.059	105	3.13e-25
T2D	LDL_TG	Inverse variance weighted	253.801	107	6.02e-14
T2D	M_HDL_C_pct	Inverse variance weighted	306.579	104	7.44e-22
T2D	M_HDL_CE_pct	Inverse variance weighted	320.259	106	2.25e-23
T2D	M_HDL_TG	Inverse variance weighted	232.031	107	3.1e-11
T2D	M_HDL_TG_pct	Inverse variance weighted	289.998	104	1.79e-19
T2D	M_LDL_FC_pct	Inverse variance weighted	285.342	103	4.83e-19
T2D	M_LDL_TG	Inverse variance weighted	285.284	107	3.79e-18
T2D	M_VLDL_TG	Inverse variance weighted	321.812	106	1.32e-23
T2D	MUFA	Inverse variance weighted	296.401	108	1.78e-19
T2D	MUFA_pct	Inverse variance weighted	304.05	105	2.98e-21
T2D	Omega_3	Inverse variance weighted	245.708	112	5.14e-12
T2D	Omega_6_by_Omega_3	Inverse variance weighted	231.114	112	2.75e-10
T2D	Omega_6_pct	Inverse variance weighted	344.92	108	1.49e-26
T2D	S_HDL_C_pct	Inverse variance weighted	301.531	109	5.68e-20
T2D	S_HDL_CE_pct	Inverse variance weighted	295.94	111	9.47e-19
T2D	S_HDL_TG	Inverse variance weighted	270.398	104	9.45e-17
T2D	S_HDL_TG_pct	Inverse variance weighted	321.23	104	5.18e-24
T2D	S_LDL_CE_pct	Inverse variance weighted	239.712	109	8.15e-12
T2D	S_LDL_FC_pct	Inverse variance weighted	270.007	105	1.74e-16
T2D	S_LDL_PL_pct	Inverse variance weighted	254.886	109	1.05e-13
T2D	S_LDL_TG	Inverse variance weighted	292.263	105	1.44e-19
T2D	S_LDL_TG_pct	Inverse variance weighted	333.639	107	4.11e-25
T2D	S_VLDL_L	Inverse variance weighted	261.985	107	5.22e-15
T2D	S_VLDL_P	Inverse variance weighted	272.594	107	2.03e-16
T2D	S_VLDL_TG	Inverse variance weighted	315.384	106	1.17e-22
T2D	SFA	Inverse variance weighted	277.347	110	1.95e-16
T2D	SFA_pct	Inverse variance weighted	254.89	111	2.49e-13
T2D	TG_by_PG	Inverse variance weighted	317.862	102	5.21e-24
T2D	Total_BCAA	Inverse variance weighted	267.16	112	1.06e-14
T2D	Total_FA	Inverse variance weighted	238.399	109	1.18e-11
T2D	Total_TG	Inverse variance weighted	296.778	104	1.94e-20
T2D	Tyr	Inverse variance weighted	313.78	113	8.5e-21
T2D	Val	Inverse variance weighted	273.292	111	1.07e-15
T2D	VLDL_FC	Inverse variance weighted	333.05	110	2.78e-24
T2D	VLDL_L	Inverse variance weighted	272.191	105	8.78e-17
T2D	VLDL_P	Inverse variance weighted	294.798	110	8.25e-19
T2D	VLDL_PL	Inverse variance weighted	302.546	107	1.43e-20
T2D	VLDL_TG	Inverse variance weighted	311.475	104	1.43e-22
T2D	XL_HDL_TG_pct	Inverse variance weighted	280.808	104	3.49e-18
T2D	XL_VLDL_C	Inverse variance weighted	279.976	105	7.53e-18
T2D	XL_VLDL_CE	Inverse variance weighted	302.605	107	1.4e-20
T2D	XL_VLDL_FC	Inverse variance weighted	312.584	105	1.72e-22
T2D	XL_VLDL_L	Inverse variance weighted	317.843	104	1.65e-23
T2D	XL_VLDL_P	Inverse variance weighted	318.043	104	1.54e-23
T2D	XL_VLDL_PL	Inverse variance weighted	306.986	104	6.49e-22
T2D	XL_VLDL_TG	Inverse variance weighted	338.577	104	1.27e-26
T2D	XS_VLDL_TG	Inverse variance weighted	287.91	107	1.64e-18
T2D	XXL_VLDL_C	Inverse variance weighted	300.381	104	5.88e-21
T2D	XXL_VLDL_CE	Inverse variance weighted	309.28	105	5.21e-22
T2D	XXL_VLDL_FC	Inverse variance weighted	299.495	104	7.88e-21
T2D	XXL_VLDL_L	Inverse variance weighted	310.162	104	2.23e-22
T2D	XXL_VLDL_P	Inverse variance weighted	312.934	104	8.74e-23
T2D	XXL_VLDL_PL	Inverse variance weighted	318.128	104	1.5e-23
T2D	XXL_VLDL_PL_pct	Inverse variance weighted	232.806	111	1.2e-10
T2D	XXL_VLDL_TG	Inverse variance weighted	329.56	105	5.26e-25
T2D	SBP	Inverse variance weighted	254.788	88	3.89e-18
