# Supplementary material for: Type 2 Diabetes, Circulating Metabolites, and Calcific Aortic Valve Stenosis: A Mendelian Randomization Study
Source: Metabolites. 2024 Jul 13;14(7):385. doi: 10.3390/metabo14070385 (PMC11278608; doi:10.3390/metabo14070385)
Supplement: Supplementary file 1 [file metabolites-14-00385-s001.zip › Table S9.xlsx]

## Sheet: Supplementary Table 9
Table S9. Heterogeneity tests for the effects of mediators on CAVS.
exposure	outcome	method	Q	Q_df	Q_pval
HDL_TG	CAVS	Inverse variance weighted	88.7035	59	0.00744137
IDL_TG	CAVS	Inverse variance weighted	144.489	57	1.53e-09
L_HDL_CE_pct	CAVS	Inverse variance weighted	149.275	62	3.69e-09
L_HDL_TG_pct	CAVS	Inverse variance weighted	131.4	69	8.91e-06
L_LDL_TG	CAVS	Inverse variance weighted	139.635	60	2.71e-08
L_VLDL_C	CAVS	Inverse variance weighted	174.204	59	2.62e-13
L_VLDL_CE	CAVS	Inverse variance weighted	161.975	60	2.59e-11
L_VLDL_FC	CAVS	Inverse variance weighted	153.94	58	1.25e-10
L_VLDL_L	CAVS	Inverse variance weighted	163.477	57	3.23e-12
L_VLDL_P	CAVS	Inverse variance weighted	156.565	56	1.88e-11
L_VLDL_PL	CAVS	Inverse variance weighted	138.204	57	1.07e-08
L_VLDL_PL_pct	CAVS	Inverse variance weighted	182.63	69	3.25e-12
L_VLDL_TG	CAVS	Inverse variance weighted	164.777	59	6.14e-12
LDL_TG	CAVS	Inverse variance weighted	171.526	63	5.48e-12
M_HDL_C_pct	CAVS	Inverse variance weighted	174.795	80	5.04e-09
M_HDL_CE_pct	CAVS	Inverse variance weighted	152.325	68	2.1e-08
M_HDL_TG	CAVS	Inverse variance weighted	100.842	55	0.000161827
M_HDL_TG_pct	CAVS	Inverse variance weighted	158.939	68	3.03e-09
M_LDL_FC_pct	CAVS	Inverse variance weighted	151.782	74	2.68e-07
M_LDL_TG	CAVS	Inverse variance weighted	177.757	62	4.13e-13
M_VLDL_TG	CAVS	Inverse variance weighted	137.675	57	1.26e-08
MUFA	CAVS	Inverse variance weighted	127.603	55	1.06e-07
MUFA_pct	CAVS	Inverse variance weighted	135.928	55	8.47e-09
Omega_3	CAVS	Inverse variance weighted	74.6434	43	0.00196328
Omega_6_by_Omega_3	CAVS	Inverse variance weighted	80.1666	32	5.18e-06
Omega_6_pct	CAVS	Inverse variance weighted	103.455	44	1.08e-06
S_HDL_C_pct	CAVS	Inverse variance weighted	165.108	52	1.07e-13
S_HDL_CE_pct	CAVS	Inverse variance weighted	126.972	50	1.26e-08
S_HDL_TG	CAVS	Inverse variance weighted	136.236	68	1.79e-06
S_HDL_TG_pct	CAVS	Inverse variance weighted	181.794	83	2.39e-09
S_LDL_CE_pct	CAVS	Inverse variance weighted	85.7469	40	3.54e-05
S_LDL_FC_pct	CAVS	Inverse variance weighted	131.893	63	8.66e-07
S_LDL_PL_pct	CAVS	Inverse variance weighted	92.9614	42	1.01e-05
S_LDL_TG	CAVS	Inverse variance weighted	144.752	59	3.66e-09
S_LDL_TG_pct	CAVS	Inverse variance weighted	186.226	64	7.22e-14
S_VLDL_L	CAVS	Inverse variance weighted	154.448	66	4.74e-09
S_VLDL_P	CAVS	Inverse variance weighted	157.183	65	1.33e-09
S_VLDL_TG	CAVS	Inverse variance weighted	126.325	70	4.31e-05
SFA	CAVS	Inverse variance weighted	109.384	44	1.73e-07
SFA_pct	CAVS	Inverse variance weighted	42.4799	18	0.000947308
TG_by_PG	CAVS	Inverse variance weighted	161.791	81	2.53e-07
Total_BCAA	CAVS	Inverse variance weighted	27.1001	11	0.00443785
Total_FA	CAVS	Inverse variance weighted	127.169	55	1.21e-07
Total_TG	CAVS	Inverse variance weighted	132.011	62	5.65e-07
Tyr	CAVS	Inverse variance weighted	33.5621	22	0.0543928
Val	CAVS	Inverse variance weighted	39.0072	17	0.00178311
VLDL_FC	CAVS	Inverse variance weighted	148.074	62	5.31e-09
VLDL_L	CAVS	Inverse variance weighted	131.152	56	5.74e-08
VLDL_P	CAVS	Inverse variance weighted	144.742	65	5.26e-08
VLDL_PL	CAVS	Inverse variance weighted	150.102	60	1.13e-09
VLDL_TG	CAVS	Inverse variance weighted	131.969	60	2.53e-07
XL_HDL_TG_pct	CAVS	Inverse variance weighted	130.11	66	4.31e-06
XL_VLDL_C	CAVS	Inverse variance weighted	152.804	55	3.82e-11
XL_VLDL_CE	CAVS	Inverse variance weighted	170.448	62	4.63e-12
XL_VLDL_FC	CAVS	Inverse variance weighted	129.947	51	8.02e-09
XL_VLDL_L	CAVS	Inverse variance weighted	122.331	58	1.7e-06
XL_VLDL_P	CAVS	Inverse variance weighted	122.488	59	2.41e-06
XL_VLDL_PL	CAVS	Inverse variance weighted	137.106	55	5.88e-09
XL_VLDL_TG	CAVS	Inverse variance weighted	161.779	66	5.2e-10
XS_VLDL_TG	CAVS	Inverse variance weighted	190.642	71	6.84e-13
XXL_VLDL_C	CAVS	Inverse variance weighted	152.591	60	5.17e-10
XXL_VLDL_CE	CAVS	Inverse variance weighted	126.915	59	7.04e-07
XXL_VLDL_FC	CAVS	Inverse variance weighted	151.613	62	1.81e-09
XXL_VLDL_L	CAVS	Inverse variance weighted	156.773	58	5e-11
XXL_VLDL_P	CAVS	Inverse variance weighted	131.583	58	1.22e-07
XXL_VLDL_PL	CAVS	Inverse variance weighted	161.052	62	9.55e-11
XXL_VLDL_PL_pct	CAVS	Inverse variance weighted	93.2189	33	1.18e-07
XXL_VLDL_TG	CAVS	Inverse variance weighted	148.494	53	5.49e-11
SBP	CAVS	Inverse variance weighted	710.219	422	5.17e-17
